# Supplementary material for: Recent applications of metabolomics in plant breeding
Source: Breed Sci. 2022 Feb 3;72(1):56–65. doi: 10.1270/jsbbs.21065 (PMC8987846; doi:10.1270/jsbbs.21065)
Supplement: Supplementary file 1 — Supplemental Table [file 72_056_s1.xlsx]

## Sheet: Supplemental Table 1
	Supplemental Table 1. Articles related to plant breeding published from Jan 2019 to Sep 2021 that were reviewed in this study
			Method					Purpose								Reference Information
	Sample	Experimental Factor	LC-MS	GC-MS	CE-MS	NMR	Others	Notes	Profiling	Marker discovery/Discrimination	Mechanism	mQTL	mGWAS	Genomic/Metabolomic Prediction	Others	Check Status	Title	Authors	Year	Journal	Volume	Pages	PubMed Accession	PMCID	DOI	Link
	Aegilops tauschii Coss.	genotypes		*				fungal resistance	*						screening		Metabolomic approach to search for fungal resistant forms of Aegilops tauschii Coss. from the VIR collection	Shelenga T. V., Malyshev L. L., Kerv Y. A., Diubenko T. V., Konarev A. V. et al.	2020	Vavilovskii Zhurnal Genet Selektsii	24	252-258	33659806	PMC7716562	10.18699/VJ20.618	https://doi.org/10.18699/VJ20.618
	African bermudagrass (Cynodon transvaalensis)	lines, pathogen treatment	untargeted					pathogen resistance	*								Sting nematodes modify metabolomic profiles of host plants	Willett D. S., Filgueiras C. C., Benda N. D., Zhang J. and Kenworthy K. E.	2020	Sci Rep	10	2212	32042018	PMC7010706	10.1038/s41598-020-59062-8	https://doi.org/10.1038/s41598-020-59062-8
	Almond (Prunus dulcis)	cultivars	*					endodormancy release		*							Ascorbic acid and prunasin, two candidate biomarkers for endodormancy release in almond flower buds identified by a nontargeted metabolomic study	Guillamon J. G., Prudencio A. S., Yuste J. E., Dicenta F. and Sanchez-Perez R.	2020	Hortic Res	7	203	33328455	PMC7705690	10.1038/s41438-020-00427-5	https://doi.org/10.1038/s41438-020-00427-5
	Alphonso mango (Mangifera indica L.)	chemical treatment, time points		*			GC-FID	shelf-life			*						Differential Modulation in Metabolites Revealed with the Improvement in the Shelf-Life of Alphonso Fruits	Dar M. S., Dholakia B. B., Shanmugam H., Gupta V. S., Subramanian K. S. et al.	2020	Mol Biotechnol	62	508-520	32844356		10.1007/s12033-020-00267-7	https://doi.org/10.1007/s12033-020-00267-7
	Apple	cultivars	targeted					polyphenolic properties	*								Metabolomic Characterization of Commercial, Old, and Red-Fleshed Apple Varieties	Ceci A. T., Bassi M., Guerra W., Oberhuber M., Robatscher P. et al.	2021	Metabolites	11	378	34208114	PMC8230845	10.3390/metabo11060378	https://doi.org/10.3390/metabo11060378
	Apple	cultivars, developmental stages	*					red-flesh			*						Analysis of Antioxidant Activity and Flavonoids Metabolites in Peel and Flesh of Red-Fleshed Apple Varieties	Zhang X., Xu J., Xu Z., Sun X., Zhu J. et al.	2020	Molecules	25	1968	32340213	PMC7221745	10.3390/molecules25081968	https://doi.org/10.3390/molecules25081968
	Apple	cultivars, flower removal treatments	untargeted					biennial bearing			*						Toward Systematic Understanding of Flower Bud Induction in Apple: A Multi-Omics Approach	Milyaev A., Kofler J., Klaiber I., Czemmel S., Pfannstiel J. et al.	2021	Front Plant Sci	12	604810	33841452	PMC8030266	10.3389/fpls.2021.604810	https://doi.org/10.3389/fpls.2021.604810
	Apple	field altitude	*	*				peel ripening			*						Decoding altitude-activated regulatory mechanisms occurring during apple peel ripening	Karagiannis E., Michailidis M., Tanou G., Scossa F., Sarrou E. et al.	2020	Hortic Res	7	120	32821403	PMC7395160	10.1038/s41438-020-00340-x	https://doi.org/10.1038/s41438-020-00340-x
	Apricot (Prunus armeniaca L.)	genotypes, developmental stages	untargeted					sexual compatibility			*						LC-MS based metabolic fingerprinting of apricot pistils after self-compatible and self-incompatible pollinations	Lenart J., Gere A., Causon T., Hann S., Dernovics M. et al.	2021	Plant Mol Biol	105	435-447	33296063	PMC7892686	10.1007/s11103-020-01098-5	https://doi.org/10.1007/s11103-020-01098-5
	Arabidopsis	heat stress treatment	*								*						Thermopriming reprograms metabolic homeostasis to confer heat tolerance	Serrano N., Ling Y., Bahieldin A. and Mahfouz M. M.	2019	Sci Rep	9	181	30655560	PMC6336788	10.1038/s41598-018-36484-z	https://doi.org/10.1038/s41598-018-36484-z
	Arabidopsis	mutant	untargeted								*						Fine mapping identifies NAD-ME1 as a candidate underlying a major locus controlling temporal variation in primary and specialized metabolism in Arabidopsis	Francisco M., Kliebenstein D. J., Rodriguez V. M., Soengas P., Abilleira R. et al.	2021	Plant J	106	454-467	33523525		10.1111/tpj.15178	https://doi.org/10.1111/tpj.15178
	Arabidopsis		untargeted				lipidomics	stomatal immunity			*						Multi-Omics Revealed Molecular Mechanisms Underlying Guard Cell Systemic Acquired Resistance	David L., Kang J., Dufresne D., Zhu D. and Chen S.	2020	Int J Mol Sci	22	191	33375472	PMC7795379	10.3390/ijms22010191	https://doi.org/10.3390/ijms22010191
	Arabidopsis	mutants	*					root exudates	*								A Novel Signaling Pathway Required for Arabidopsis Endodermal Root Organization Shapes the Rhizosphere Microbiome	Durr J., Reyt G., Spaepen S., Hilton S., Meehan C. et al.	2021	Plant Cell Physiol	62	248-261	33475132	PMC8112839	10.1093/pcp/pcaa170	https://doi.org/10.1093/pcp/pcaa170
	Arabidopsis	mutants	untargeted and targeted					secondary metabolism			*						Retrograde sulfur flow from glucosinolates to cysteine in Arabidopsis thaliana	Sugiyama R., Li R., Kuwahara A., Nakabayashi R., Sotta N. et al.	2021	Proc Natl Acad Sci U S A	118	e2017890118	34035165	PMC8179156	10.1073/pnas.2017890118	https://doi.org/10.1073/pnas.2017890118
	Asia lotus (Nelumbo nucifera Gaerth.)	cultivars, stages	*	*				flower coloration			*						Differences in flavonoid pathway metabolites and transcripts affect yellow petal colouration in the aquatic plant Nelumbo nucifera	Zhu H. H., Yang J. X., Xiao C. H., Mao T. Y., Zhang J. et al.	2019	BMC Plant Biol	19	277	31234776	PMC6592004	10.1186/s12870-019-1886-8	https://doi.org/10.1186/s12870-019-1886-8
	Asparagus	species, pathogen infection	untargeted					disease resistance	*								Comparative Metabolome and Transcriptome Analyses of Susceptible Asparagus officinalis and Resistant Wild A. kiusianus Reveal Insights into Stem Blight Disease Resistance	Abdelrahman M., Nakabayashi R., Mori T., Ikeuchi T., Mori M. et al.	2020	Plant Cell Physiol	61	1464-1476	32374863		10.1093/pcp/pcaa054	https://doi.org/10.1093/pcp/pcaa054
	Asparagus bean (Vigna unguiculata (L.) Walp.)	accessions		*				nutritional properties	*								Composition of Primary and Secondary Metabolite Compounds in Seeds and Pods of Asparagus Bean (Vigna unguiculata (L.) Walp.) from China	Perchuk I., Shelenga T., Gurkina M., Miroshnichenko E. and Burlyaeva M.	2020	Molecules	25	3778	32825166	PMC7503259	10.3390/molecules25173778	https://doi.org/10.3390/molecules25173778
	Bamboo (Bambusa pervariabilis x Dendrocalamopsis grandis)	varieties, pathogen treatment	*					pathogen response			*					abstract only	Metabolomics responses of Bambusa pervariabilis x Dendrocalamopsis grandis varieties to Biotic (pathogenic fungus) stress	Li S., He Q., Peng Q., Fang X., Zhu T. et al.	2019	Phytochemistry	167	112087	31437664		10.1016/j.phytochem.2019.112087	https://doi.org/10.1016/j.phytochem.2019.112087
	Banana (Musa spp.)	varieties, tissues							*							abstract only	Assessment of metabolic variability and diversity present in leaf, peel and pulp tissue of diploid and triploid Musa spp	Drapal M., Amah D., Schony H., Brown A., Swennen R. et al.	2020	Phytochemistry	176	112388	32344192		10.1016/j.phytochem.2020.112388	https://doi.org/10.1016/j.phytochem.2020.112388
	Barley	treatment		*				cytokinin response			*						Barley Root Proteome and Metabolome in Response to Cytokinin and Abiotic Stimuli	Berka M., Luklova M., Dufkova H., Berkova V., Novak J. et al.	2020	Front Plant Sci	11	590337	33250914	PMC7673457	10.3389/fpls.2020.590337	https://doi.org/10.3389/fpls.2020.590337
	Barley	malting lines				*		high malting quality		*							Genetic Variance of Metabolomic Features and Their Relationship With Malting Quality Traits in Spring Barley	Guo X., Sarup P., Jensen J. D., Orabi J., Kristensen N. H. et al.	2020	Front Plant Sci	11	575467	33193515	PMC7604292	10.3389/fpls.2020.575467	https://doi.org/10.3389/fpls.2020.575467
	Barley	NAM population		*										*			Can metabolic prediction be an alternative to genomic prediction in barley?	Gemmer M. R., Richter C., Jiang Y., Schmutzer T., Raorane M. L. et al.	2020	PLoS One	15	e0234052	32502173	PMC7274421	10.1371/journal.pone.0234052	https://doi.org/10.1371/journal.pone.0234052
	Barley (Hordeum marinum ssp. marinum)	cultivars	untargeted								*						Adaptation Strategies of Halophytic Barley Hordeum marinum ssp. marinum to High Salinity and Osmotic Stress	Isayenkov S., Hilo A., Rizzo P., Tandron Moya Y. A., Rolletschek H. et al.	2020	Int J Mol Sci	21	9019	33260985	PMC7730945	10.3390/ijms21239019	https://doi.org/10.3390/ijms21239019
	Barley,Sunflower	introgression lines,accessions	untargeted						*			*					Untargeted metabotyping to study phenylpropanoid diversity in crop plants	Garibay-Hernandez A., Kessler N., Jozefowicz A. M., Turksoy G. M., Lohwasser U. et al.	2021	Physiol Plant			33963574		10.1111/ppl.13458	https://doi.org/10.1111/ppl.13458
	Black pepper (Piper nigrum L.)	geographical origins, processings		untargeted				geographical origin, processing		*						abstract only	Feasibility of Applying Untargeted Metabolomics with GC-Orbitrap-HRMS and Chemometrics for Authentication of Black Pepper (Piper nigrum L.) and Identification of Geographical and Processing Markers	Rivera-Perez A., Romero-Gonzalez R. and Garrido Frenich A.	2021	J Agric Food Chem	69	5547-5558	33957048		10.1021/acs.jafc.1c01515	https://doi.org/10.1021/acs.jafc.1c01515
	Blackcurrant	F1 population	targeted									*					Quantitative trait loci mapping of polyphenol metabolites in blackcurrant (Ribes nigrum L.)	Abreu I. N., Brennan R. M., Kanichukattu E. N., Stewart D., Hancock R. D. et al.	2020	Metabolomics	16	25	32030531		10.1007/s11306-020-1647-6	https://doi.org/10.1007/s11306-020-1647-6
	Blackcurrant			*				fruit quality		*						abstract only	Profiling Volatile Compounds in Blackcurrant Fruit using Headspace Solid-Phase Microextraction Coupled to Gas Chromatography-Mass Spectrometry	Pott D. M., Vallarino J. G. and Osorio S.	2021	J Vis Exp	172	e62421	34180890		10.3791/62421	https://doi.org/10.3791/62421
	Brachypodium distachyon	inbred lines	widely-targeted									*					Genetic Variation for Seed Metabolite Levels in Brachypodium distachyon	Onda Y., Inoue K., Sawada Y., Shimizu M., Takahagi K. et al.	2019	Journal	20		31083584	PMCID	10.3390/ijms20092348	https://doi.org/10.3390/ijms20092348
	Brachypodium distachyon	genotypes	untargeted	untargeted											phenotype mapping		Metabotyping as a Stopover in Genome-to-Phenome Mapping;untargeted GC-MS,LC-MS;phenotype mapping	Handakumbura P. P., Stanfill B., Rivas-Ubach A., Fortin D., Vogel J. P. et al.	2019	Sci Rep	9	1858	30755686	PMC6372633	10.1038/s41598-019-38483-0	https://doi.org/10.1038/s41598-019-38483-0
	Brassica juncea	F1 hybrids, inbred lines, tissues	targeted					heterosis			*						Heterotic patterns of primary and secondary metabolites in the oilseed crop Brassica juncea	Bajpai P. K., Reichelt M., Augustine R., Gershenzon J. and Bisht N. C.	2019	Heredity (Edinb)	123	318-336	30911141	PMC6781131	10.1038/s41437-019-0213-3	https://doi.org/10.1038/s41437-019-0213-3
	Brassica napus	double haploid population	untargeted					pathogen				*					Resolution of quantitative resistance to clubroot into QTL-specific metabolic modules	Wagner G., Laperche A., Lariagon C., Marnet N., Renault D. et al.	2019	J Exp Bot	70	5375-5390	31145785	PMC6793449	10.1093/jxb/erz265	https://doi.org/10.1093/jxb/erz265
	Brassicaceae	species	untargeted and targeted	untargeted					*								An Integrated Metabolomics Study of Glucosinolate Metabolism in Different Brassicaceae Genera	Liu Y., Rossi M., Liang X., Zhang H., Zou L. et al.	2020	Metabolites	10	313	32751925	PMC7463649	10.3390/metabo10080313	https://doi.org/10.3390/metabo10080313
	Brassicaceae	Brassica napus cultivars, B. napus resyntheses, related species, insect treatment	untargeted					defencing chemical							development		Chemical defence in Brassicaceae against pollen beetles revealed by metabolomics and flower bud manipulation approaches	Austel N., Bottcher C. and Meiners T.	2021	Plant Cell Environ	44	519-534	33190271		10.1111/pce.13949	https://doi.org/10.1111/pce.13949
	Cabbage (Brassica oleracea var. capitata)	varieties		*				antioxidant activity and taste attributes							association analysis		Analysis of Primary Metabolites in Cabbage (Brassica oleracea var. capitata) Varieties Correlated with Antioxidant Activity and Taste Attributes by Metabolic Profiling	Mabuchi R., Tanaka M., Nakanishi C., Takatani N. and Tanimoto S.	2019	Journal	24		31775226	PMCID	10.3390/molecules24234282	https://doi.org/10.3390/molecules24234282
	Cacao (Theobroma cacao)	genotypes	untargeted					pathogen resistance			*						Clovamide, a Hydroxycinnamic Acid Amide, Is a Resistance Factor Against Phytophthora spp. in Theobroma cacao	Knollenberg B. J., Li G. X., Lambert J. D., Maximova S. N. and Guiltinan M. J.	2020	Front Plant Sci	11	617520	33424909	PMC7786005	10.3389/fpls.2020.617520	https://doi.org/10.3389/fpls.2020.617520
	Cambuci	accessions				*			*								Classical Food Quality Attributes and the Metabolic Profile of Cambuci, a Native Brazilian Atlantic Rainforest Fruit	Spricigo P. C., Correia B. S. B., Borba K. R., Taver I. B., Machado G. O. et al.	2021	Molecules	26	3613	34204744	PMC8231640	10.3390/molecules26123613	https://doi.org/10.3390/molecules26123613
	Camelina sativa	accessions, species	*					antinutritionals	*							abstract only	Assessment of Antinutritional Compounds and Chemotaxonomic Relationships between Camelina sativa and Its Wild Relatives	Amyot L., McDowell T., Martin S. L., Renaud J., Gruber M. Y. et al.	2019	J Agric Food Chem	67	796-806	30572704		10.1021/acs.jafc.8b04724	https://doi.org/10.1021/acs.jafc.8b04724
	Cannabis	varieties		*			LC		*								The Terroir of Cannabis: Terpene Metabolomics as a Tool to Understand Cannabis sativa Selections	Mudge E. M., Brown P. N. and Murch S. J.	2019	Planta Med	85	781-796	31096276		10.1055/a-0915-2550	https://doi.org/10.1055/a-0915-2550
	Cassava	core collection	untargeted					biotic stress tolerance			*						The metabotyping of an East African cassava diversity panel: A core collection for developing biotic stress tolerance in cassava	Perez-Fons L., Ovalle T. M., Maruthi M. N., Colvin J., Lopez-Lavalle L. A. B. et al.	2020	PLoS One	15	e0242245	33206704	PMC7673516	10.1371/journal.pone.0242245	https://doi.org/10.1371/journal.pone.0242245
	Cassava	natural variations, infection treatment	untargeted and targeted	untargeted and targeted				whitefly resistance			*						A metabolomics characterisation of natural variation in the resistance of cassava to whitefly	Perez-Fons L., Bohorquez-Chaux A., Irigoyen M. L., Garceau D. C., Morreel K. et al.	2019	BMC Plant Biol	19	518	31775619	PMC6882011	10.1186/s12870-019-2107-1	https://doi.org/10.1186/s12870-019-2107-1
	Cassava	landraces						chemodiversity to the same trait	*							abstract only	Exploring the chemotypes underlying important agronomic and consumer traits in cassava (Manihot esculenta crantz)	Drapal M., Ovalle Rivera T. M., Becerra Lopez-Lavalle L. A. and Fraser P. D.	2020	J Plant Physiol	251	153206	32512382		10.1016/j.jplph.2020.153206	https://doi.org/10.1016/j.jplph.2020.153206
	Cassava	developmental stages	untargeted						*								Highly dynamic, coordinated, and stage-specific profiles are revealed by a multi-omics integrative analysis during tuberous root development in cassava	Ding Z., Fu L., Tie W., Yan Y., Wu C. et al.	2020	J Exp Bot	71	7003-7017	32777039		10.1093/jxb/eraa369	https://doi.org/10.1093/jxb/eraa369
	Cassava	accessions	*	*					*								Capturing Biochemical Diversity in Cassava ( Manihot esculenta Crantz) through the Application of Metabolite Profiling	Drapal M., Barros de Carvalho E., Ovalle Rivera T. M., Becerra Lopez-Lavalle L. A. and Fraser P. D.	2019	J Agric Food Chem	67	986-993	30557498	PMC6346375	10.1021/acs.jafc.8b04769	https://doi.org/10.1021/acs.jafc.8b04769
	Celosia argentea	copper stresses		*				copper tolerance			*						Analysis of physiological and metabolite response of Celosia argentea to copper stress	Wang S., He T., Xu F., Li X., Yuan L. et al.	2021	Plant Biol (Stuttg)	23	391-399	32722892		10.1111/plb.13160	https://doi.org/10.1111/plb.13160
	Chaetoceros tenuissimus	growth phases		*				growth phase		*						abstract only	Metabolomics-based approach to explore growth phase-dependent markers in cultured diatom Chaetoceros tenuissimus	Hano T. and Tomaru Y.	2019	J Chromatogr B Analyt Technol Biomed Life Sci	1128	121779	31499295		10.1016/j.jchromb.2019.121779	https://doi.org/10.1016/j.jchromb.2019.121779
	Chamomile	species		*				terpenoid biosynthesis			*						Phytochemical and comparative transcriptome analyses reveal different regulatory mechanisms in the terpenoid biosynthesis pathways between Matricaria recutita L. and Chamaemelum nobile L	Tai Y., Hou X., Liu C., Sun J., Guo C. et al.	2020	BMC Genomics	21	169	32070270	PMC7029581	10.1186/s12864-020-6579-z	https://doi.org/10.1186/s12864-020-6579-z
	Cherry (Prunus)	rootstocks, drought treatment		*				drought response	*		*						Metabolomics and Transcriptomics Analyses of Two Contrasting Cherry Rootstocks in Response to Drought Stress	Wan T., Feng Y., Liang C., Pan L., He L. et al.	2021	Biology (Basel)	10	201	33800812	PMC8001747	10.3390/biology10030201	https://doi.org/10.3390/biology10030201
	Chestnut (Castanea mollissima Bl.)	humidity treatment	widely-targeted					calcification		*						abstract only	Widely targeted metabolomics analysis reveals new biomarkers and mechanistic insights on chestnut (Castanea mollissima Bl.) calcification process	Xiao J., Gu C., He S., Zhu D., Huang Y. et al.	2021	Food Res Int	141	110128	33641995		10.1016/j.foodres.2021.110128	https://doi.org/10.1016/j.foodres.2021.110128
	Chicory (Cichorium intybus L.)	genotypes, environments				*		biosynthesis			*					abstract only	Insights into sucrose pathway of chicory stems by integrative transcriptomic and metabolic analyses	Testone G., Sobolev A., Gonnella M., Renna M., Mannina L. et al.	2019	Phytochemistry	167	112086	31450092		10.1016/j.phytochem.2019.112086	https://doi.org/10.1016/j.phytochem.2019.112086
	Chrysanthemum	cultivars	widely-targeted							*							Metabolome-based discrimination of chrysanthemum cultivars for the efficient generation of flower color variations in mutation breeding	Sawada Y., Sato M., Okamoto M., Masuda J., Yamaki S. et al.	2019	Journal	15	118	31451959	PMCID	10.1007/s11306-019-1573-7	https://doi.org/10.1007/s11306-019-1573-7
	Citrus (C. changshan-huyou as sion, C. unshiu as rootstock)	grafted and donors		*					*								Metabolite profile comparison of a graft chimera 'Hongrou Huyou' (Citrus changshan-huyou + Citrus unshiu) and its two donor plants	Zhang M., Jing L., Wu Q., Zhu K., Ke F. et al.	2019	BMC Plant Biol	19	582	31878871	PMC6933880	10.1186/s12870-019-2173-4	https://doi.org/10.1186/s12870-019-2173-4
	Citrus (Citrus maxima (L.) Osbeck x C. latipes)	hybrids		*				insect attraction			*						Metabolic Profiling of Hybrids Generated from Pummelo and Citrus latipes in Relation to Their Attraction to Diaphorina citri, the Vector of Huanglongbing	Killiny N., Jones S. E., Hijaz F., Kishk A., Santos-Ortega Y. et al.	2020	Metabolites	10	477	33255226	PMC7760127	10.3390/metabo10120477	https://doi.org/10.3390/metabo10120477
	Citrus wilsonii Tanaka	ripening stages	untargeted					growth period	*	*							Research on Biomarkers of Different Growth Periods and Different Drying Processes of Citrus wilsonii Tanaka Based on Plant Metabolomics	Yan H., Pu Z. J., Zhang Z. Y., Zhou G. S., Zou D. Q. et al.	2021	Front Plant Sci	12	700367	34335665	PMC8317225	10.3389/fpls.2021.700367	https://doi.org/10.3389/fpls.2021.700367
	Coffee (Coffea canephora)	genotypes		*				selection of germplasms	*								Gas Chromatography-Mass Spectrometry and Single Nucleotide Polymorphism-Genotype-By-Sequencing Analyses Reveal the Bean Chemical Profiles and Relatedness of Coffea canephora Genotypes in Nigeria	Anagbogu C. F., Ilori C. O., Bhattacharjee R., Olaniyi O. O. and Beckles D. M.	2019	Plants (Basel)	8	425	31635283	PMC6843358	10.3390/plants8100425	https://doi.org/10.3390/plants8100425
	Common bean	accession, tissues	untargeted					specialized metabolites	*								Multi-tissue integration of transcriptomic and specialized metabolite profiling provides tools for assessing the common bean (Phaseolus vulgaris) metabolome	Perez de Souza L., Scossa F., Proost S., Bitocchi E., Papa R. et al.	2019	Plant J	97	1132-1153	30480348	PMC6850281	10.1111/tpj.14178	https://doi.org/10.1111/tpj.14178
	Common bean (Phaseolus vulgaris)	mutants	*					pod degreening			*						Enhanced Chlorophyll Degradation Triggers the Pod Degreening of "Golden Hook," a Special Ecotype in Common Bean (Phaseolus vulgaris L.)	Hu B., Zhu J., Wu H., Xu K., Zhai H. et al.	2020	Front Genet	11	570816	33133159	PMC7573562	10.3389/fgene.2020.570816	https://doi.org/10.3389/fgene.2020.570816
	Coptis deltoidea	tissues	targeted					biosynthesis	*		*						Full-length transcriptome analysis of Coptis deltoidea and identification of putative genes involved in benzylisoquinoline alkaloids biosynthesis based on combined sequencing platforms	Zhong F., Huang L., Qi L., Ma Y. and Yan Z.	2020	Plant Mol Biol	102	477-499	31902069		10.1007/s11103-019-00959-y	https://doi.org/10.1007/s11103-019-00959-y
	Cork oak (Quercus suber L.)	growth conditions						drought response			*					abstract only	In-depth analysis of the Quercus suber metabolome under drought stress and recovery reveals potential key metabolic players	Almeida T., Pinto G., Correia B., Goncalves S., Meijon M. et al.	2020	Plant Sci	299	110606	32900444		10.1016/j.plantsci.2020.110606	https://doi.org/10.1016/j.plantsci.2020.110606
	Cotton	cultivars, drought and salt treatments						salinity and drought tolerance			*					abstract only	Spatially Resolved Metabolomics and Lipidomics Reveal Salinity and Drought-Tolerant Mechanisms of Cottonseeds	Liu B., Wang X., Li K. and Cai Z.	2021	J Agric Food Chem	69	8028-8037	34253015		10.1021/acs.jafc.1c01598	https://doi.org/10.1021/acs.jafc.1c01598
	Cotton	mutant						pathogen resistance	*		*					abstract only	Flavonoid accumulation in spontaneous cotton mutant results in red coloration and enhanced disease resistance	Long L., Liu J., Gao Y., Xu F. C., Zhao J. R. et al.	2019	Plant Physiol Biochem	143	40-49	31479881		10.1016/j.plaphy.2019.08.021	https://doi.org/10.1016/j.plaphy.2019.08.021
	Cotton (Gossypium arboreum)	nectar, mid-veins	*					nectary formation	*								Genetic and evolution analysis of extrafloral nectary in cotton	Hu W., Qin W., Jin Y., Wang P., Yan Q. et al.	2020	Plant Biotechnol J	18	2081-2095	32096298	PMC7540171	10.1111/pbi.13366	https://doi.org/10.1111/pbi.13366
	Cranberry,Lingonberry		untargeted						*							abstract only	Cranberries versus lingonberries: A challenging authentication of similar Vaccinium fruit	Hurkova K., Uttl L., Rubert J., Navratilova K., Kocourek V. et al.	2019	Food Chem	284	162-170	30744842		10.1016/j.foodchem.2019.01.014	https://doi.org/10.1016/j.foodchem.2019.01.014
	Cucumber	genotypes	*					fruit color			*						Metabolome and transcriptome analyses reveal chlorophyll and anthocyanin metabolism pathway associated with cucumber fruit skin color	Wang M., Chen L., Liang Z., He X., Liu W. et al.	2020	BMC Plant Biol	20	386	32831013	PMC7444041	10.1186/s12870-020-02597-9	https://doi.org/10.1186/s12870-020-02597-9
	Cucumber	genotypes	*					peel yellowing			*						Integrated Metabolome and Transcriptome Analysis Unveils Novel Pathway Involved in the Formation of Yellow Peel in Cucumber	Chen C., Zhou G., Chen J., Liu X., Lu X. et al.	2021	Int J Mol Sci	22	1494	33540857	PMC7867363	10.3390/ijms22031494	https://doi.org/10.3390/ijms22031494
	Cucumber	rootstocks		*				fruit quality (flavor)			*						Integrated Metabolome and Transcriptome Analysis Provide Insights into the Effects of Grafting on Fruit Flavor of Cucumber with Different Rootstocks	Miao L., Di Q., Sun T., Li Y., Duan Y. et al.	2019	Int J Mol Sci	20	3592	31340498	PMC6678626	10.3390/ijms20143592	https://doi.org/10.3390/ijms20143592
	Cymbidium sinense	accessions	targeted					leaf color			*						Comparative Metabolomic Analysis Reveals Distinct Flavonoid Biosynthesis Regulation for Leaf Color Development of Cymbidium sinense 'Red Sun'	Gao J., Ren R., Wei Y., Jin J., Ahmad S. et al.	2020	Int J Mol Sci	21	1869	32182912	PMC7084835	10.3390/ijms21051869	https://doi.org/10.3390/ijms21051869
	Dandelion (Taraxacum species)	species	untargeted					chemical diversity							evaluation	abstract only	Assessing the genetic and chemical diversity of Taraxacum species in the Korean Peninsula	Lee Y. S., Kim J., Woo S., Park J. Y., Park H. S. et al.	2021	Phytochemistry	181	112576	33166748		10.1016/j.phytochem.2020.112576	https://doi.org/10.1016/j.phytochem.2020.112576
	Date Palm (Phoenix dactylifera)	genotypes	*	*				sucrose metabolism			*						Deletion of beta-fructofuranosidase (invertase) genes is associated with sucrose content in Date Palm fruit	Malek J. A., Mathew S., Mathew L. S., Younuskunju S., Mohamoud Y. A. et al.	2020	Plant Direct	4	e00214	32490345	PMC7251787	10.1002/pld3.214	https://doi.org/10.1002/pld3.214
	Diospyros digyna,Diospyros rekoi	species, seasons	untargeted						*								Fruits of wild and semi-domesticated Diospyros tree species have contrasting phenological, metabolic, and antioxidant activity profiles	Ramirez-Briones E., Rodriguez Macias R., Casarrubias Castillo K., Del Rio R. E., Martinez-Gallardo N. et al.	2019	J Sci Food Agric	99	6020-6031	31226216		10.1002/jsfa.9878	https://doi.org/10.1002/jsfa.9878
	Eggplant	recombinant inbred lines	untargeted and targeted									*					An Eggplant Recombinant Inbred Population Allows the Discovery of Metabolic QTLs Controlling Fruit Nutritional Quality	Sulli M., Barchi L., Toppino L., Diretto G., Sala T. et al.	2021	Front Plant Sci	12	638195	34079565	PMC8166230	10.3389/fpls.2021.638195	https://doi.org/10.3389/fpls.2021.638195
	Eggplant,Pepper,Cucumber,Apple,Peach,Clementine,Kiwifruit,Grape	species				*		difference of productivity			*						Biomass composition explains fruit relative growth rate and discriminates climacteric from non-climacteric species	Roch L., Prigent S., Klose H., Cakpo C. B., Beauvoit B. et al.	2020	J Exp Bot	71	5823-5836	32592486	PMC7540837	10.1093/jxb/eraa302	https://doi.org/10.1093/jxb/eraa302
	Eucalyptus (E. grandis Hill ex Maiden, D. dunnii Maiden, E. benthamii Maiden Cambage)	species						cold acclimation			*					abstract only	Cold acclimation and freezing tolerance in three Eucalyptus species: A metabolomic and proteomic approach	Oberschelp G. P. J., Guarnaschelli A. B., Teson N., Harrand L., Podesta F. E. et al.	2020	Plant Physiol Biochem	154	316-327	32593088		10.1016/j.plaphy.2020.05.026	https://doi.org/10.1016/j.plaphy.2020.05.026
	Eucalyptus urophylla	clones, tissues	targeted					branching			*						Transcriptome and metabolite analysis related to branch development in two genotypes of Eucalyptus urophylla	Yang H., Xu F., Liao H., Pan W., Zhang W. et al.	2021	Mol Genet Genomics			34159440		10.1007/s00438-021-01803-z	https://doi.org/10.1007/s00438-021-01803-z
	Eucommia ulmoides	core collections	untargeted					bioresource evaluation	*	*					chemotype classification		Chemotype classification and biomarker screening of male Eucommia ulmoides Oliv. flower core collections using UPLC-QTOF/MS-based non-targeted metabolomics	Liu P., Wang L., Du Q. and Du H.	2020	PeerJ	8	e9786	32884862	PMC7444510	10.7717/peerj.9786	https://doi.org/10.7717/peerj.9786
	European pear	cultivars	*						*								Transcriptome analysis and metabolic profiling reveal the key role of alpha-linolenic acid in dormancy regulation of European pear	Gabay G., Faigenboim A., Dahan Y., Izhaki Y., Itkin M. et al.	2019	J Exp Bot	70	1017-1031	30590791	PMC6363095	10.1093/jxb/ery405	https://doi.org/10.1093/jxb/ery405
	Ficus deltoidea Jack	varieties	untargeted					distinction of varieties		*							Differentiation of Ficus deltoidea varieties and chemical marker determination by UHPLC-TOFMS metabolomics for establishing quality control criteria of this popular Malaysian medicinal herb	Afzan A., Kasim N., Ismail N. H., Azmi N., Ali A. M. et al.	2019	Journal	15	35	30830457	PMCID	10.1007/s11306-019-1489-2	https://doi.org/10.1007/s11306-019-1489-2
	Foxtail millet (Setaria italica)	varieties	*					high and low eating quality varieties		*							Comparative Analysis of Flavonoid Metabolites in Foxtail Millet (Setaria italica) with Different Eating Quality	Zhang Y., Gao J., Qie Q., Yang Y., Hou S. et al.	2021	Life (Basel)	11	578	34207187	PMC8235519	10.3390/life11060578	https://doi.org/10.3390/life11060578
	Ganoderma lucidum	origin	HILIC					origin, quality		*						abstract only	Acidic hydrolysate fingerprints based on HILIC-ELSD/MS combined with multivariate analysis for investigating the quality of Ganoderma lucidum polysaccharides	Zhao H., Lai C. J., Yu Y., Wang Y. N., Zhao Y. J. et al.	2020	Int J Biol Macromol	163	476-484	32593759		10.1016/j.ijbiomac.2020.06.206	https://doi.org/10.1016/j.ijbiomac.2020.06.206
	Garlic	accessions	targeted						*								Comprehensive Metabolite Profiling in Genetic Resources of Garlic (Allium sativum L.) Collected from Different Geographical Regions	Abdelrahman M., Hirata S., Mukae T., Yamada T., Sawada Y. et al.	2021	Molecules	26	1415	33807861	PMC7962061	10.3390/molecules26051415	https://doi.org/10.3390/molecules26051415
	Ginseng (Panax ginseng C.A. Meyer)	accelerated-aging treatment, giberellic acid treatment		*				seed longevity			*						Integrated metabolomics signature for assessing the longevity of Panax ginseng seeds	Min J. E., Hong J. Y., Kwon S. W. and Park J. H.	2019	J Sci Food Agric	99	6089-6096	31250437		10.1002/jsfa.9887	https://doi.org/10.1002/jsfa.9887
	Ginseng (Panax ginseng Mayer)	diseased tissues	*					disease response			*						Metabolome and transcriptome analysis reveals the molecular profiles underlying the ginseng response to rusty root symptoms	Bian X., Zhao Y., Xiao S., Yang H., Han Y. et al.	2021	BMC Plant Biol	21	215	33985437	PMC8117609	10.1186/s12870-021-03001-w	https://doi.org/10.1186/s12870-021-03001-w
	Gladiolus (Gladiolus hybridus L.)	varieties				*		insect resistance		*	*						Morphological and Chemical Factors Related to Western Flower Thrips Resistance in the Ornamental Gladiolus	Wahyuni D. S. C., Choi Y. H., Leiss K. A. and Klinkhamer P. G. L.	2021	Plants	10	1384		PMC8309351	10.3390/plants10071384	https://doi.org/10.3390/plants10071384
	Glycyrrhiza uralensis	body parts (leaf root)	*	*				bioactive metabolites							identification		Metabolomic and Pharmacologic Insights of Aerial and Underground Parts of Glycyrrhiza uralensis Fisch. ex DC. for Maximum Utilization of Medicinal Resources	Jiang L., Akram W., Luo B., Hu S., Faruque M. O. et al.	2021	Front Pharmacol	12	658670	34140890	PMC8204184	10.3389/fphar.2021.658670	https://doi.org/10.3389/fphar.2021.658670
	Glycyrrhiza uralensis Fisch		*					quality		*						abstract only	Simultaneous Quantitative Analysis of Q-Marker with One Single Reference in Glycyrrhiza uralensis Fisch	Dong X., Zheng F., Liu X., Zhang L., Hu R. et al.	2020	J Chromatogr Sci	58	511-519	32266386		10.1093/chromsci/bmaa015	https://doi.org/10.1093/chromsci/bmaa015
	Goldenseal (Hydrastis canadensis)	sample conditions, temperature treatment	*					storage							evaluation		Chemical Evaluation of the Effects of Storage Conditions on the Botanical Goldenseal using Marker-based and Metabolomics Approaches	Khin M., Cech N. B., Kellogg J. J. and Caesar L. K.	2020	Yale J Biol Med	93	265-275	32607087	PMC7309669		https://www.ncbi.nlm.nih.gov/pubmed/32607087
	Grapevine	hybrid lines, progeny individuals	targeted					for fungal disease resistance	*						resource		Comprehensive polyphenolic profiling in promising resistant grapevine hybrids including 17 novel breeds in northern Italy	Gratl V., Sturm S., Zini E., Letschka T., Stefanini M. et al.	2021	J Sci Food Agric	101	2380-2388	33011987	PMC8048854	10.1002/jsfa.10861	https://doi.org/10.1002/jsfa.10861
	Grapevine	genotypes					untargeted direct infusion-MS	resistant/partial resistant		*							Integrating metabolomics and targeted gene expression to uncover potential biomarkers of fungal/oomycetes-associated disease susceptibility in grapevine	Maia M., Ferreira A. E. N., Nascimento R., Monteiro F., Traquete F. et al.	2020	Sci Rep	10	15688	32973337	PMC7515887	10.1038/s41598-020-72781-2	https://doi.org/10.1038/s41598-020-72781-2
	Grapevine	pathogen treatment	targeted					downy mildew infection		*							Semi-Targeted Metabolomics to Validate Biomarkers of Grape Downy Mildew Infection Under Field Conditions	Billet K., Malinowska M. A., Munsch T., Unlubayir M., Adler S. et al.	2020	Plants (Basel)	9	1008	32784974	PMC7465342	10.3390/plants9081008	https://doi.org/10.3390/plants9081008
	Grapevine	genotypes, pathogen infection	*	*				downy mildew infection			*						Mono-Locus and Pyramided Resistant Grapevine Cultivars Reveal Early Putative Biomarkers Upon Artificial Inoculation With Plasmopara viticola	Ciubotaru R. M., Franceschi P., Zulini L., Stefanini M., Skrab D. et al.	2021	Front Plant Sci	12	693887	34276743	PMC8281963	10.3389/fpls.2021.693887	https://doi.org/10.3389/fpls.2021.693887
	Grapevine	F2 population	untargeted									*					Genetic analysis of stilbenoid profiles in grapevine stems reveals a major mQTL hotspot on chromosome 18 associated with disease-resistance motifs	Teh S. L., Rostandy B., Awale M., Luby J. J., Fennell A. et al.	2019	Hortic Res	6	121	31728196	PMC6838171	10.1038/s41438-019-0203-x	https://doi.org/10.1038/s41438-019-0203-x
	Grasspea (Lathyrus sativus L.)	dehydration treatment		*				dehydration tolerance			*						Transcriptome profiling illustrates expression signatures of dehydration tolerance in developing grasspea seedlings	Rathi D., Gayali S., Pareek A., Chakraborty S. and Chakraborty N.	2019	Planta	250	839-855	30627890		10.1007/s00425-018-03082-2	https://doi.org/10.1007/s00425-018-03082-2
	Guar (Cyamopsis tetragonoloba (L.) Taub.)	genotypes, flowering times		*				transition to flowering			*						Key metabolites associated with the onset of flowering of guar genotypes (Cyamopsis tetragonoloba (L.) Taub)	Arkhimandritova S., Shavarda A. and Potokina E.	2020	BMC Plant Biol	20	291	33050886	PMC7557002	10.1186/s12870-020-02498-x	https://doi.org/10.1186/s12870-020-02498-x
	Guar (Cyamopsis tetragonoloba)	accessions		*				flowering time		*							Identification of Key Metabolic Pathways and Biomarkers Underlying Flowering Time of Guar (Cyamopsis tetragonoloba (L.) Taub.) via Integrated Transcriptome-Metabolome Analysis	Grigoreva E., Tkachenko A., Arkhimandritova S., Beatovic A., Ulianich P. et al.	2021	Genes (Basel)	12	952	34206279	PMC8303896	10.3390/genes12070952	https://doi.org/10.3390/genes12070952
	Halogeton glomeratus	tissues	untargeted						*								Metabolomics Analyses Provide Insights Into Nutritional Value and Abiotic Stress Tolerance in Halophyte Halogeton glomeratus	Wang J., Yang K., Yao L., Ma Z., Li C. et al.	2021	Front Plant Sci	12	703255	34290730	PMC8287573	10.3389/fpls.2021.703255	https://doi.org/10.3389/fpls.2021.703255
	Haloxylon salicornicum	salinity treatment		*				response to salinity	*		*					abstract only	Unraveling salt responsive metabolites and metabolic pathways using non-targeted metabolomics approach and elucidation of salt tolerance mechanisms in the xero-halophyte Haloxylon salicornicum	Panda A., Rangani J. and Parida A. K.	2021	Plant Physiol Biochem	158	284-296	33239222		10.1016/j.plaphy.2020.11.012	https://doi.org/10.1016/j.plaphy.2020.11.012
	Haloxylon salicornicum	drought treatment		untargeted				drought tolerance	*		*						Physiological and metabolic adjustments in the xero-halophyte Haloxylon salicornicum conferring drought tolerance	Panda A., Rangani J. and Parida A. K.	2021	Physiol Plant	172	1189-1211	33511647		10.1111/ppl.13351	https://doi.org/10.1111/ppl.13351
	Hemp (Cannabis sativa L.)	varieties					GC-FID, LC		*								Metabolomic Analysis of Cannabinoid and Essential Oil Profiles in Different Hemp (Cannabis sativa L.) Phenotypes	Erzen M., Kosir I. J., Ocvirk M., Kreft S. and Cerenak A.	2021	Plants (Basel)	10	966	34066131	PMC8151046	10.3390/plants10050966	https://doi.org/10.3390/plants10050966
	Hemp (Cannabis sativa L.)	cultivars	*	*					*							abstract only	Untargeted characterization of extracts from Cannabis sativa L. cultivars by gas and liquid chromatography coupled to mass spectrometry in high resolution mode	Delgado-Povedano M. M., Sanchez-Carnerero Callado C., Priego-Capote F. and Ferreiro-Vera C.	2020	Talanta	208	120384	31816756		10.1016/j.talanta.2019.120384	https://doi.org/10.1016/j.talanta.2019.120384
	Hop	F1 population	untargeted										*				Downy mildew resistance is genetically mediated by prophylactic production of phenylpropanoids in hop	Feiner A., Pitra N., Matthews P., Pillen K., Wessjohann L. A. et al.	2021	Plant Cell Environ	44	323-338	33037636		10.1111/pce.13906	https://doi.org/10.1111/pce.13906
	Hop (Humulus)	species, hybrids	untargeted and targeted						*							abstract only	Differences in Leaf Chemistry and Glandular Trichome Density between Wild Southwestern American Hop (Humulus neomexicanus) and Commercial Hop Cultivars	Morcol T. B., Matthews P. D. and Kennelly E. J.	2021	J Agric Food Chem	69	7798-7814	34181402		10.1021/acs.jafc.1c02710	https://doi.org/10.1021/acs.jafc.1c02710
	Hulless barley	cultivars	widely-targeted					salinity stress			*						Metabolite profiling in two contrasting Tibetan hulless barley cultivars revealed the core salt-responsive metabolome and key salt-tolerance biomarkers	Wang Y., Zeng X., Xu Q., Mei X., Yuan H. et al.	2019	AoB Plants	11	plz021	31037214	PMC6482114	10.1093/aobpla/plz021	https://doi.org/10.1093/aobpla/plz021
	Ixeris denticulata	origins	*					quality control		*						abstract only	Exploration of chemical markers using a metabolomics strategy and machine learning to study the different origins of Ixeris denticulata (Houtt.) Stebb	Li Y., Wang X., Li C., Huang W., Gu K. et al.	2020	Food Chem	330	127232	32535318		10.1016/j.foodchem.2020.127232	https://doi.org/10.1016/j.foodchem.2020.127232
	Jerusalem artichoke (Helianthus tuberosus L.)	drought treatments	*					drought response	*								Metabolite Analysis of Jerusalem Artichoke (Helianthus tuberosus L.) Seedlings in Response to Polyethylene Glycol-Simulated Drought Stress	Zhao M., Ren Y., Wei W., Yang J., Zhong Q. et al.	2021	Int J Mol Sci	22	3294	33804948	PMC8037225	10.3390/ijms22073294	https://doi.org/10.3390/ijms22073294
	Kale	two populations	untargeted						*								Agronomic and Metabolomic Side-Effects of a Divergent Selection for Indol-3-Ylmethylglucosinolate Content in Kale (Brassica oleracea var. acephala)	Poveda J., Velasco P., de Haro A., Johansen T. J., McAlvay A. C. et al.	2021	Journal	11		34198476	PMCID	10.3390/metabo11060384	https://doi.org/10.3390/metabo11060384
	Kelp (Macrocystis pyrifera,Lessonia spicata)	hybrid, species	*						*								Morphological, genotypic and metabolomic signatures confirm interfamilial hybridization between the ubiquitous kelps Macrocystis (Arthrothamnaceae) and Lessonia (Lessoniaceae)	Murua P., Edrada-Ebel R., Munoz L., Soldatou S., Legrave N. et al.	2020	Sci Rep	10	8279	32427928	PMC7237481	10.1038/s41598-020-65137-3	https://doi.org/10.1038/s41598-020-65137-3
	Kenaf (Hibiscus cannabinus L.)	lines	*					cytoplasmic male sterility			*						A comprehensive integrated transcriptome and metabolome analyses to reveal key genes and essential metabolic pathways involved in CMS in kenaf	Tang M., Li Z., Luo D., Wei F., Kashif M. H. et al.	2021	Plant Cell Rep	40	223-236	33128088		10.1007/s00299-020-02628-7	https://doi.org/10.1007/s00299-020-02628-7
	Kiwifruit (Actinidia chinensis)	cultivars, pathogen treatment		*		*		pathogen response			*						Metabolic profiling reveals local and systemic responses of kiwifruit to Pseudomonas syringae pv. actinidiae	Li Y., Wang X., Zeng Y. and Liu P.	2020	Plant Direct	4	e00297	33344880	PMC7739878	10.1002/pld3.297	https://doi.org/10.1002/pld3.297
	Kiwifruit (Actinidia chinensis)	developmental stages		*				flavor formation			*						Integrative analyses of metabolome and genome-wide transcriptome reveal the regulatory network governing flavor formation in kiwifruit (Actinidia chinensis)	Wang R., Shu P., Zhang C., Zhang J., Chen Y. et al.	2021	New Phytol			34255862		10.1111/nph.17618	https://doi.org/10.1111/nph.17618
	Kiwifruit (yellow flesh cultivar)	developmental stages	*						*								Nutritional component analyses of kiwifruit in different development stages by metabolomic and transcriptomic approaches	Xiong Y., Yan P., Du K., Li M., Xie Y. et al.	2020	J Sci Food Agric	100	2399-2409	31917468		10.1002/jsfa.10251	https://doi.org/10.1002/jsfa.10251
	Lemna minor L.	chemical treatments		*					*						resource		Original GC/EI/MS total ion chromatograms of Lemna (Lemna minor L.) treated or not with metribuzin, glyphosate, and their binary mixtures	Kostopoulou S., Ntatsi G., Arapis G. and Aliferis K. A.	2019	Data Brief	27	104591	31700951	PMC6831666	10.1016/j.dib.2019.104591	https://doi.org/10.1016/j.dib.2019.104591
	Lemna minor L.	chemical treatments		*					*							abstract only	Assessment of the effects of metribuzin, glyphosate, and their mixtures on the metabolism of the model plant Lemna minor L. applying metabolomics	Kostopoulou S., Ntatsi G., Arapis G. and Aliferis K. A.	2020	Chemosphere	239	124582	31514011		10.1016/j.chemosphere.2019.124582	https://doi.org/10.1016/j.chemosphere.2019.124582
	Lentil (Lens culinaris L.)	genotypes				*			*								NMR Based Metabolomic Analysis of Health Promoting Phytochemicals in Lentils	Rochfort S., Vassiliadis S., Maharjan P., Brand J. and Panozzo J.	2019	Metabolites	9	168	31412621	PMC6724105	10.3390/metabo9080168	https://doi.org/10.3390/metabo9080168
	Lentinula edodes	strains, high temperature treatment		untargeted and targeted				high temperature tolerance			*						GC(-)MS-Based Nontargeted and Targeted Metabolic Profiling Identifies Changes in the Lentinula edodes Mycelial Metabolome under High-Temperature Stress	Zhao X., Chen M., Zhao Y., Zha L., Yang H. et al.	2019	Int J Mol Sci	20	2330	31083449	PMC6539000	10.3390/ijms20092330	https://doi.org/10.3390/ijms20092330
	Lettuce	cultivars	*							*							Can we trust biomarkers identified using different non-targeted metabolomics platforms? Multi-platform, inter-laboratory comparative metabolomics profiling of lettuce cultivars via UPLC-QTOF-MS	García C. J., Yang X., Huang D. and Tomás-Barberán F. A.	2020	Journal	16	85	32737683	PMCID	10.1007/s11306-020-01705-y	https://doi.org/10.1007/s11306-020-01705-y
	Lettuce	developmental stage					untargeted and targeted	midrib browning		*	*					abstract only	Targeted Metabolomics Analysis and Identification of Biomarkers for Predicting Browning of Fresh-Cut Lettuce	Garcia C. J., Gil M. I. and Tomas-Barberan F. A.	2019	J Agric Food Chem	67	5908-5917	31042041		10.1021/acs.jafc.9b01539	https://doi.org/10.1021/acs.jafc.9b01539
	Lettuce	varieties, mineral conditions	*					minerals to leaf pigmentation			*						Intraspecific Variability Largely Affects the Leaf Metabolomics Response to Isosmotic Macrocation Variations in Two Divergent Lettuce (Lactuca sativa L.) Varieties	Corrado G., Lucini L., Miras-Moreno B., Zhang L., El-Nakhel C. et al.	2021	Plants (Basel)	10	91	33466229	PMC7824788	10.3390/plants10010091	https://doi.org/10.3390/plants10010091
	Leucojum aestivum	organs, endophytes	*	*		*		biosynthesis			*						Molecular Identification of Endophytic Bacteria in Leucojum aestivum In Vitro Culture, NMR-Based Metabolomics Study and LC-MS Analysis Leading to Potential Amaryllidaceae Alkaloid Production	Spina R., Saliba S., Dupire F., Ptak A., Hehn A. et al.	2021	Int J Mol Sci	22	1773	33578992	PMC7916811	10.3390/ijms22041773	https://doi.org/10.3390/ijms22041773
	Leymus chinensis	gibberellic acid treatment	*					seed dormancy			*						Integrated Analysis of the Transcriptome and Metabolome Revealed Candidate Genes Involved in GA3-Induced Dormancy Release in Leymus chinensis Seeds	Li B., Zhang P., Wang F., Li R., Liu J. et al.	2021	Int J Mol Sci	22	4161	33920519	PMC8074249	10.3390/ijms22084161	https://doi.org/10.3390/ijms22084161
	Litchi chinensis	cultivars	widely-targeted					polyphenols	*								Metabolite Differences of Polyphenols in Different Litchi Cultivars (Litchi chinensis Sonn.) Based on Extensive Targeted Metabonomics	Jiang N., Zhu H., Liu W., Fan C., Jin F. et al.	2021	Molecules	26	1181	33672099	PMC7926386	10.3390/molecules26041181	https://doi.org/10.3390/molecules26041181
	Lonicera	species	*					discrimination of analogical plants		*						abstract only	Integration of targeted metabolite profiling and sequential optimization method for discovery of chemical marker combination to identify the closely-related plant species	Gao W., Liu K., Wang R., Liu X. G., Li X. S. et al.	2019	Phytomedicine	61	152829	31039532		10.1016/j.phymed.2019.152829	https://doi.org/10.1016/j.phymed.2019.152829
	Lonicera macranthoides	developmental stages	*					biosynthesis			*					abstract only	[Different development phase of transcription proteomics and metabolomics of flower of Lonicera macranthoides]	Pan Y., Zhao X. and Chen D. X.	2021	Zhongguo Zhong Yao Za Zhi	46	2798-2805	34296578		10.19540/j.cnki.cjcmm.20210227.101	https://doi.org/10.19540/j.cnki.cjcmm.20210227.101
	Lonicera macranthoides	cultivars, elicitor treatment	*					biosynthesis			*						Transcriptomic and metabolomic analyses provide insights into the biosynthesis of chlorogenic acids in Lonicera macranthoides Hand.-Mazz	Pan Y., Zhao X., Wu X. L., Wang Y., Tan J. et al.	2021	PLoS One	16	e0251390	34038434	PMC8153468	10.1371/journal.pone.0251390	https://doi.org/10.1371/journal.pone.0251390
	Lotus	accessions	widely-targeted					domestic selection	*								Metabolomics Analyses of Cotyledon and Plumule Showing the Potential Domestic Selection in Lotus Breeding	Qi H., Yu F., Damaris R. N. and Yang P.	2021	Journal	26		33572231	PMCID	10.3390/molecules26040913	https://doi.org/10.3390/molecules26040913
	Lycium barbarum L.	nitrogen conditions	*					nitrogen availability	*								Impact of Nitrogen Fertilizer Levels on Metabolite Profiling of the Lycium barbarum L. Fruit	Shi Z., Wei F., Wan R., Li Y., Wang Y. et al.	2019	Molecules	24	3879	31661883	PMC6864581	10.3390/molecules24213879	https://doi.org/10.3390/molecules24213879
	Lycoris longituba	developmental stages		*				coloration and aroma production			*						Integrating Transcriptomic and GC-MS Metabolomic Analysis to Characterize Color and Aroma Formation during Tepal Development in Lycoris longituba	Yue Y., Liu J., Shi T., Chen M., Li Y. et al.	2019	Plants (Basel)	8	53	30823447	PMC6473938	10.3390/plants8030053	https://doi.org/10.3390/plants8030053
	Maize	lines		targeted				carbon flow for fatty acid biosynthesis			*						A Combined Metabolomics and Fluxomics Analysis Identifies Steps Limiting Oil Synthesis in Maize Embryos	Cocuron J. C., Koubaa M., Kimmelfield R., Ross Z. and Alonso A. P.	2019	Plant Physiol	181	961-975	31530627	PMC6836839	10.1104/pp.19.00920	https://doi.org/10.1104/pp.19.00920
	Maize	genotypes, nitrogen conditions	*	*				nitrogen deficiency and restoration			*						Metabolite Profiling and Network Analysis Reveal Coordinated Changes in Low-N Tolerant and Low-N Sensitive Maize Genotypes under Nitrogen Deficiency and Restoration Conditions	Ganie A. H., Pandey R., Kumar M. N., Chinnusamy V., Iqbal M. et al.	2020	Plants (Basel)	9	1459	33137957	PMC7716227	10.3390/plants9111459	https://doi.org/10.3390/plants9111459
	Maize	inbred-lines	*			*		chilling tolerance			*						Maize metabolome and proteome responses to controlled cold stress partly mimic early-sowing effects in the field and differ from those of Arabidopsis	Urrutia M., Blein-Nicolas M., Prigent S., Bernillon S., Deborde C. et al.	2021	Plant Cell Environ	44	1504-1521	33410508	PMC8248070	10.1111/pce.13993	https://doi.org/10.1111/pce.13993
	Maize	inbred lines	untargeted										*				Metabolome-Scale Genome-Wide Association Studies Reveal Chemical Diversity and Genetic Control of Maize Specialized Metabolites	Zhou S., Kremling K. A., Bandillo N., Richter A., Zhang Y. K. et al.	2019	Plant Cell	31	937-955	30923231	PMC6533025	10.1105/tpc.18.00772	https://doi.org/10.1105/tpc.18.00772
	Maize	inbred lines		untargeted								*					Large-scale metabolite quantitative trait locus analysis provides new insights for high-quality maize improvement	Li K., Wen W., Alseekh S., Yang X., Guo H. et al.	2019	Plant J	99	216-230	30888713		10.1111/tpj.14317	https://doi.org/10.1111/tpj.14317
	Maize		untargeted					pathogen resistance			*						Ethylene signaling regulates natural variation in the abundance of antifungal acetylated diferuloylsucroses and Fusarium graminearum resistance in maize seedling roots	Zhou S., Zhang Y. K., Kremling K. A., Ding Y., Bennett J. S. et al.	2019	New Phytol	221	2096-2111	30289553		10.1111/nph.15520	https://doi.org/10.1111/nph.15520
	Maize	lines	untargeted								*						Integrated Gene Co-expression Analysis and Metabolites Profiling Highlight the Important Role of ZmHIR3 in Maize Resistance to Gibberella Stalk Rot	Sun Y., Ruan X., Wang Q., Zhou Y., Wang F. et al.	2021	Front Plant Sci	12	664733	34046051	PMC8144520	10.3389/fpls.2021.664733	https://doi.org/10.3389/fpls.2021.664733
	Maize	pathogen					untargeted				*					abstract only	Lipids as Key Markers in Maize Response to Fumonisin Accumulation	Righetti L., Lucini L., Giorni P., Locatelli S., Dall'Asta C. et al.	2019	J Agric Food Chem	67	4064-4070	30888165		10.1021/acs.jafc.8b06316	https://doi.org/10.1021/acs.jafc.8b06316
	Maize	inbred lines	untargeted	*									*				Metabolite profiling and genome-wide association studies reveal response mechanisms of phosphorus deficiency in maize seedling	Luo B., Ma P., Nie Z., Zhang X., He X. et al.	2019	Plant J	97	947-969	30472798	PMC6850195	10.1111/tpj.14160	https://doi.org/10.1111/tpj.14160
	Maize	hybrid lines, inbred lines	untargeted						*								Dissecting Heterosis During the Ear Inflorescence Development Stage in Maize via a Metabolomics-based Analysis	Shi X., Zhang X., Shi D., Zhang X., Li W. et al.	2019	Sci Rep	9	212	30659214	PMC6338801	10.1038/s41598-018-36446-5	https://doi.org/10.1038/s41598-018-36446-5
	Maize	tissues	untargeted						*								Multi-omics analysis of the development and fracture resistance for maize internode	Wang X., Zhang R., Shi Z., Zhang Y., Sun X. et al.	2019	Sci Rep	9	8183	31160669	PMC6547879	10.1038/s41598-019-44690-6	https://doi.org/10.1038/s41598-019-44690-6
	Maize	lines	untargeted	*				starch metabolism			*						Maize sugary enhancer1 (se1) is a gene affecting endosperm starch metabolism	Zhang X., Mogel K., Lor V. S., Hirsch C. N., De Vries B. et al.	2019	Proc Natl Acad Sci U S A	116	20776-20785	31548423	PMC6789923	10.1073/pnas.1902747116	https://doi.org/10.1073/pnas.1902747116
	Maize	inbred lines, time points	*					primary root development			*						Integrating transcriptome, co-expression and QTL-seq analysis reveals that primary root growth in maize is regulated via flavonoid biosynthesis and auxin signal transduction	Wang Y., Sun H., Wang H., Yang X., Xu Y. et al.	2021	J Exp Bot	72	4773-4795	33909071		10.1093/jxb/erab177	https://doi.org/10.1093/jxb/erab177
	Maize	inbred lines	untargeted					salt-induced osmotic stress		*	*		*				Metabolomics-driven gene mining and genetic improvement of tolerance to salt-induced osmotic stress in maize	Liang X., Liu S., Wang T., Li F., Cheng J. et al.	2021	New Phytol	230	2355-2370	33666235		10.1111/nph.17323	https://doi.org/10.1111/nph.17323
	Maize (Sweet corn)	cultivars	widely-targeted						*								Widely Targeted Metabolomics Analysis Reveals Key Quality-Related Metabolites in Kernels of Sweet Corn	Yang R., Li Y., Zhang Y., Huang J., Liu J. et al.	2021	Int J Genomics	2021	2654546	33628768	PMC7884158	10.1155/2021/2654546	https://doi.org/10.1155/2021/2654546
	Maize,Teosinte	accessions, inbred lines	untargeted					domestication			*						Evolutionary Metabolomics Identifies Substantial Metabolic Divergence between Maize and Its Wild Ancestor, Teosinte	Xu G., Cao J., Wang X., Chen Q., Jin W. et al.	2019	Plant Cell	31	1990-2009	31227559	PMC6751114	10.1105/tpc.19.00111	https://doi.org/10.1105/tpc.19.00111
	Malus sieversii (wild progenitor of domesticated apple)	germplasms	targeted					insect resistance			*						Full-length transcriptome and targeted metabolome analyses provide insights into defense mechanisms of Malus sieversii against Agrilus mali	Mei C., Yang J., Yan P., Li N., Ma K. et al.	2020	PeerJ	8	e8992	32461824	PMC7231508	10.7717/peerj.8992	https://doi.org/10.7717/peerj.8992
	Marigold (Tagetes erecta L.)	mutant, developmental stages	targeted					flower color			*						Carotenoid metabolite and transcriptome dynamics underlying flower color in marigold (Tagetes erecta L.)	Zhang H., Zhang S., Zhang H., Chen X., Liang F. et al.	2020	Sci Rep	10	16835	33033300	PMC7544827	10.1038/s41598-020-73859-7	https://doi.org/10.1038/s41598-020-73859-7
	Medicago	species, hybrid, salt treatment, tissues	*					salinity tolerance	*		*						Salinity Stress Alters the Secondary Metabolic Profile of M. sativa, M. arborea and Their Hybrid (Alborea)	Sarri E., Termentzi A., Abraham E. M., Papadopoulos G. K., Baira E. et al.	2021	Int J Mol Sci	22	4882	34063053	PMC8124458	10.3390/ijms22094882	https://doi.org/10.3390/ijms22094882
	Medicago truncatula	inbred lines	targeted										*				Large-Scale Profiling of Saponins in Different Ecotypes of Medicago truncatula	Lei Z., Watson B. S., Huhman D., Yang D. S. and Sumner L. W.	2019	Front Plant Sci	10	850	31333696	PMC6617987	10.3389/fpls.2019.00850	https://doi.org/10.3389/fpls.2019.00850
	Medicago truncatula	genotypes, salt treatments		*				salt tolerance			*						Systems biology reveals key tissue-specific metabolic and transcriptional signatures involved in the response of Medicago truncatula plant genotypes to salt stress	Filippou P., Zarza X., Antoniou C., Obata T., Villarroel C. A. et al.	2021	Comput Struct Biotechnol J	19	2133-2147	33995908	PMC8085674	10.1016/j.csbj.2021.04.018	https://doi.org/10.1016/j.csbj.2021.04.018
	Melon (Cucumis melo)	cultivars, developmental stages	*	targeted				reticulation	*		*						A Multilevel Study of Melon Fruit Reticulation Provides Insight into Skin Ligno-Suberization Hallmarks	Cohen H., Dong Y., Szymanski J., Lashbrooke J., Meir S. et al.	2019	Plant Physiol	179	1486-1501	30700539	PMC6446765	10.1104/pp.18.01158	https://doi.org/10.1104/pp.18.01158
	Mulberry (Morus alba L.)	pathogen stages	*					pathogen resistance	*		*						Integrated Transcriptomic and Un-Targeted Metabolomics Analysis Reveals Mulberry Fruit (Morus atropurpurea) in Response to Sclerotiniose Pathogen Ciboria shiraiana Infection	Bao L., Gao H., Zheng Z., Zhao X., Zhang M. et al.	2020	Int J Mol Sci	21	1789	32150966	PMC7084804	10.3390/ijms21051789	https://doi.org/10.3390/ijms21051789
	Mulberry (Morus alba L.)	ploidy							*							abstract only	Comparative Analysis of Secondary Metabolites and Metabolic Profiling between Diploid and Tetraploid Morus alba L	Park C. H., Park Y. E., Yeo H. J., Yoon J. S., Park S. Y. et al.	2021	J Agric Food Chem	69	1300-1307	33494603		10.1021/acs.jafc.0c06863	https://doi.org/10.1021/acs.jafc.0c06863
	Mustard	cultivars	targeted					anthocyanin accumulation			*						Frequent gain- and loss-of-function mutations of the BjMYB113 gene accounted for leaf color variation in Brassica juncea	An G. and Chen J.	2021	BMC Plant Biol	21	301	34187365	PMC8240407	10.1186/s12870-021-03084-5	https://doi.org/10.1186/s12870-021-03084-5
	Oat	lines, developmental stages	*	*				seed maturation	*		*						Heritable temporal gene expression patterns correlate with metabolomic seed content in developing hexaploid oat seed	Hu H., Gutierrez-Gonzalez J. J., Liu X., Yeats T. H., Garvin D. F. et al.	2020	Plant Biotechnol J	18	1211-1222	31677224	PMC7152608	10.1111/pbi.13286	https://doi.org/10.1111/pbi.13286
	Oat	cultivars	*					cultivar		*							Metabolomics for Biomarker Discovery: Key Signatory Metabolic Profiles for the Identification and Discrimination of Oat Cultivars	Pretorius C. J., Tugizimana F., Steenkamp P. A., Piater L. A. and Dubery I. A.	2021	Metabolites	11	165	33809127	PMC8001698	10.3390/metabo11030165	https://doi.org/10.3390/metabo11030165
	Oat	diversity panel	untargeted	*									*	*			Translating insights from the seed metabolome into improved prediction for lipid-composition traits in oat (Avena sativa L.)	Campbell M. T., Hu H., Yeats T. H., Caffe-Treml M., Gutierrez L. et al.	2021	Genetics	217		33789350	PMC8045723	10.1093/genetics/iyaa043	https://doi.org/10.1093/genetics/iyaa043
	Oat	lines		targeted										*			Improving Genomic Prediction for Seed Quality Traits in Oat (Avena sativa L.) Using Trait-Specific Relationship Matrices	Campbell M. T., Hu H., Yeats T. H., Brzozowski L. J., Caffe-Treml M. et al.	2021	Front Genet	12	643733	33868378	PMC8044359	10.3389/fgene.2021.643733	https://doi.org/10.3389/fgene.2021.643733
	Oat	varieties	*	*				nitrogen supplementation	*							abstract only	Assessing the impact of nitrogen supplementation in oats across multiple growth locations and years with targeted phenotyping and high-resolution metabolite profiling approaches	Allwood J. W., Martinez-Martin P., Xu Y., Cowan A., Pont S. et al.	2021	Food Chem	355	129585	33799237	PMC8121753	10.1016/j.foodchem.2021.129585	https://doi.org/10.1016/j.foodchem.2021.129585
	Ocimum tenuiflorum	abiotic stress treatments		*				abiotic stress response	*								Ocimum metabolomics in response to abiotic stresses: Cold, flood, drought and salinity	Rastogi S., Shah S., Kumar R., Vashisth D., Akhtar M. Q. et al.	2019	PLoS One	14	e0210903	30726239	PMC6364901	10.1371/journal.pone.0210903	https://doi.org/10.1371/journal.pone.0210903
	Oil-tea tree (Camellia oleifera)	pollination treatment	*					late-acting self-incompatibility			*						In-depth Understanding of Camellia oleifera Self-incompatibility by Comparative Transcriptome, Proteome and Metabolome	Zhou J., Lu M., Yu S., Liu Y., Yang J. et al.	2020	Int J Mol Sci	21	1600	32111089	PMC7084461	10.3390/ijms21051600	https://doi.org/10.3390/ijms21051600
	Olive	cultivars, pesticide treatment, orchards				*		pathogen response		*	*						(1)H-NMR Metabolite Fingerprinting Analysis Reveals a Disease Biomarker and a Field Treatment Response in Xylella fastidiosa subsp. pauca-Infected Olive Trees	Girelli C. R., Angile F., Del Coco L., Migoni D., Zampella L. et al.	2019	Plants (Basel)	8	115	31035723	PMC6571561	10.3390/plants8050115	https://doi.org/10.3390/plants8050115
	Olive						targeted	polyphenols	*							abstract only	Identification of putative genes for polyphenol biosynthesis in olive fruits and leaves using full-length transcriptome sequencing	Guodong R., Jianguo Z., Xiaoxia L. and Ying L.	2019	Food Chem	300	125246	31357017		10.1016/j.foodchem.2019.125246	https://doi.org/10.1016/j.foodchem.2019.125246
	Olive	developmental stages							*							abstract only	Proteo-metabolomic journey across olive drupe development and maturation	Karagiannis E., Michailidis M., Skodra C., Stamatakis G., Dasenaki M. et al.	2021	Food Chem	363	130339	34147896		10.1016/j.foodchem.2021.130339	https://doi.org/10.1016/j.foodchem.2021.130339
	Olive	accessions, harvest time	untargeted	targeted					*								Combined Metabolome and Transcriptome Profiling Reveal Optimal Harvest Strategy Model Based on Different Production Purposes in Olive	Rao G., Zhang J., Liu X., Li X. and Wang C.	2021	Foods	10	360	33562421	PMC7915097	10.3390/foods10020360	https://doi.org/10.3390/foods10020360
	Onion	landraces					untargeted and targeted		*							abstract only	Metabolite profiling of onion landraces and the cold storage effect	Romo-Perez M. L., Weinert C. H., Haussler M., Egert B., Frechen M. A. et al.	2020	Plant Physiol Biochem	146	428-437	31810055		10.1016/j.plaphy.2019.11.007	https://doi.org/10.1016/j.plaphy.2019.11.007
	Oolong tea	shaking, cultivars	untargeted						*							abstract only	Untargeted metabolomics coupled with chemometrics analysis reveals potential non-volatile markers during oolong tea shaking	Zhang N., Jing T., Zhao M., Jin J., Xu M. et al.	2019	Food Res Int	123	125-134	31284960		10.1016/j.foodres.2019.04.053	https://doi.org/10.1016/j.foodres.2019.04.053
	Ophiopogon japonicus	origins	untargeted					geographical authentication		*							Nontargeted metabolomic analysis and multiple criteria decision-making method induced robust quality markers screening for the authentication of herbal medicines from different origins by taking Ophiopogon japonicus (L. f.) Ker-Gawl. as a case study	Jin X., Zhang J., Li Y., Wu W., Zhang H. et al.	2021	J Sep Sci	44	1440-1451	33503285		10.1002/jssc.202000655	https://doi.org/10.1002/jssc.202000655
	Ophiopogon japonicus	geographical origin	*					origin		*						abstract only	Structural characterization and discrimination of Ophiopogon japonicas (Liliaceae) from different geographical origins based on metabolite profiling analysis	Lyu C. G., Kang C. Z., Kang L. P., Yang J., Wang S. et al.	2020	J Pharm Biomed Anal	185	113212	32143114		10.1016/j.jpba.2020.113212	https://doi.org/10.1016/j.jpba.2020.113212
	Passion fruit (Passiflora edulis Sims)							fruit coloration			*					abstract only	Combined Analysis of Transcriptome and Metabolome Reveals the Potential Mechanism of Coloration and Fruit Quality in Yellow and Purple Passiflora edulis Sims	Qiu W., Su W., Cai Z., Dong L., Li C. et al.	2020	J Agric Food Chem	68	12096-12106	32936632		10.1021/acs.jafc.0c03619	https://doi.org/10.1021/acs.jafc.0c03619
	Patato	cultivars	targeted						*								Nutritional value of potato (Solanum tuberosum) in hot climates: anthocyanins, carotenoids, and steroidal glycoalkaloids	Fogelman E., Oren-Shamir M., Hirschberg J., Mandolino G., Parisi B. et al.	2019	Planta	249	1143-1155	30603793		10.1007/s00425-018-03078-y	https://doi.org/10.1007/s00425-018-03078-y
	Pea (Pisum sativum L.)	cultivars, arbuscular mycorrhizal fungi treatment, pathogen treatment	nano LC					pathogen resistance			*						Seed Metabolism and Pathogen Resistance Enhancement in Pisum sativum During Colonization of Arbuscular Mycorrhizal Fungi: An Integrative Metabolomics-Proteomics Approach	Ranjbar Sistani N., Desalegn G., Kaul H. P. and Wienkoop S.	2020	Front Plant Sci	11	872	32612631	PMC7309134	10.3389/fpls.2020.00872	https://doi.org/10.3389/fpls.2020.00872
	Peach (Prunus persica (L.))	cultivars	untargeted					alpha-glucosidase inhibitory activity	*	*	*						Comparison of Phytochemical Differences of the Pulp of Different Peach [Prunus persica (L.) Batsch] Cultivars with Alpha-Glucosidase Inhibitory Activity Variations in China Using UPLC-Q-TOF/MS	Zhang X., Su M., Du J., Zhou H., Li X. et al.	2019	Molecules	24	1968	31121837	PMC6571656	10.3390/molecules24101968	https://doi.org/10.3390/molecules24101968
	Peach (Prunus persica (L.))	cultivars	untargeted					antioxidant activity	*	*						abstract only	A comparative UPLC-Q-TOF/MS-based metabolomics approach for distinguishing peach (Prunus persica (L.) Batsch) fruit cultivars with varying antioxidant activity	Zhang X., Li X., Su M., Du J., Zhou H. et al.	2020	Food Res Int	137	109531	33233161		10.1016/j.foodres.2020.109531	https://doi.org/10.1016/j.foodres.2020.109531
	Peanut (Arachis hypogaea L.)	mutant, growth stages	*					coloration			*						Transcriptome and metabolome reveal redirection of flavonoids in a white testa peanut mutant	Wan L., Lei Y., Yan L., Liu Y., Pandey M. K. et al.	2020	BMC Plant Biol	20	161	32293272	PMC7161308	10.1186/s12870-020-02383-7	https://doi.org/10.1186/s12870-020-02383-7
	Peanut (Arachis hypogaea L.)	groups	untargeted				targeted GC-FID		*								Metabolite Profiles of Raw Peanut Seeds Reveal Differences between Market-Types	Klevorn C. M., Dean L. L. and Johanningsmeier S. D.	2019	J Food Sci	84	397-405	30775781		10.1111/1750-3841.14450	https://doi.org/10.1111/1750-3841.14450
	Pear	cultivars	targeted						*								Transcriptomic and metabolomic analysis provides insights into anthocyanin and procyanidin accumulation in pear	Zhang Z., Tian C., Zhang Y., Li C., Li X. et al.	2020	BMC Plant Biol	20	129	32220242	PMC7099803	10.1186/s12870-020-02344-0	https://doi.org/10.1186/s12870-020-02344-0
	Pepper (Capsicum annuum L.)	genotypes, cold treatment		untargeted				chilling tolerance			*						Jasmonic acid and ERF family genes are involved in chilling sensitivity and seed browning of pepper fruit after harvest	Lee J. G., Yi G., Seo J., Kang B. C., Choi J. H. et al.	2020	Sci Rep	10	17949	33087820	PMC7577993	10.1038/s41598-020-75055-z	https://doi.org/10.1038/s41598-020-75055-z
	Pink-flowered strawberry	cultivars, developmental stages	targeted					coloration			*						Study on cyanidin metabolism in petals of pink-flowered strawberry based on transcriptome sequencing and metabolite analysis	Xue L., Wang J., Zhao J., Zheng Y., Wang H. F. et al.	2019	BMC Plant Biol	19	423	31610785	PMC6791029	10.1186/s12870-019-2048-8	https://doi.org/10.1186/s12870-019-2048-8
	Pitaya (dragon fruit) (Hylocereus)	species, colors	*					coloration			*						Combined Transcriptome and Metabolome analysis of Pitaya fruit unveiled the mechanisms underlying Peel and pulp color formation	Zhou Z., Gao H., Ming J., Ding Z., Lin X. et al.	2020	BMC Genomics	21	734	33092530	PMC7579827	10.1186/s12864-020-07133-5	https://doi.org/10.1186/s12864-020-07133-5
	Poplar (Populus simonii and P. deltoides)	species, drought treatment		untargeted				drought response			*						Comparative metabolomics analysis reveals different metabolic responses to drought in tolerant and susceptible poplar species	Jia H., Wang L., Li J., Sun P., Lu M. et al.	2020	Physiol Plant	168	531-546	31637725		10.1111/ppl.13036	https://doi.org/10.1111/ppl.13036
	Poplar (Populus simonii x P. nigra *original paper describes as Poplar simonii x Poplar nigra)	developmental stages	untargeted						*								Comprehensive dissection of transcript and metabolite shifts during seed germination and post-germination stages in poplar	Qu C., Zuo Z., Cao L., Huang J., Sun X. et al.	2019	BMC Plant Biol	19	279	31242858	PMC6595626	10.1186/s12870-019-1862-3	https://doi.org/10.1186/s12870-019-1862-3
	Poplar (Populus tremula x P. alba 717-1B4)	nitrogen conditions		untargeted				low nitrogen response			*						Competing Endogenous RNA Networks Underlying Anatomical and Physiological Characteristics of Poplar Wood in Acclimation to Low Nitrogen Availability	Lu Y., Deng S., Li Z., Wu J., Liu Q. et al.	2019	Plant Cell Physiol	60	2478-2495	31368491		10.1093/pcp/pcz146	https://doi.org/10.1093/pcp/pcz146
	Poplar (Populus tremula x P. alba)	mutants	targeted					lignification			*						CRISPR-Cas9 Editing of CAFFEOYL SHIKIMATE ESTERASE 1 and 2 Shows Their Importance and Partial Redundancy in Lignification in Populus tremula x P. alba	de Vries L., Brouckaert M., Chanoca A., Kim H., Regner M. R. et al.	2021	Plant Biotechnol J			34160888		10.1111/pbi.13651	https://doi.org/10.1111/pbi.13651
	Populus tomentosa	unrelated individuals	targeted										*				Integration of genome wide association studies and co-expression networks reveal roles of PtoWRKY 42-PtoUGT76C1-1 in trans-zeatin metabolism and cytokinin sensitivity in poplar	Song Y., Chen P., Xuan A., Bu C., Liu P. et al.	2021	New Phytol	231	1462-1477	33999454		10.1111/nph.17469	https://doi.org/10.1111/nph.17469
	Populus tomentosa	accessions	targeted									*	*				Genetic Architecture Underlying the Metabolites of Chlorogenic Acid Biosynthesis in Populus tomentosa	Yao L., Li P., Du Q., Quan M., Li L. et al.	2021	Int J Mol Sci	22	2386	33673666	PMC7957499	10.3390/ijms22052386	https://doi.org/10.3390/ijms22052386
	Populus trichocarpa	core collections		*									*				Exome resequencing and GWAS for growth, ecophysiology, and chemical and metabolomic composition of wood of Populus trichocarpa	Guerra F. P., Suren H., Holliday J., Richards J. H., Fiehn O. et al.	2019	BMC Genomics	20	875	31747881	PMC6864938	10.1186/s12864-019-6160-9	https://doi.org/10.1186/s12864-019-6160-9
	Populus trichocarpa	genotypes		untargeted									*				Multi-Phenotype Association Decomposition: Unraveling Complex Gene-Phenotype Relationships	Weighill D., Jones P., Bleker C., Ranjan P., Shah M. et al.	2019	Front Genet	10	417	31134130	PMC6522845	10.3389/fgene.2019.00417	https://doi.org/10.3389/fgene.2019.00417
	Potato	cultivars	untargeted					pathogen resistance			*						Metabolomic Fingerprinting of Potato Cultivars Differing in Susceptibility to Spongospora subterranea f. sp. subterranea Root Infection	Lekota M., Modisane K. J., Apostolides Z. and van der Waals J. E.	2020	Int J Mol Sci	21	3788	32471154	PMC7312161	10.3390/ijms21113788	https://doi.org/10.3390/ijms21113788
	Potato	cultivars, wounding		targeted				suberization			*						Transcriptional regulation of wound suberin deposition in potato cultivars with differential wound healing capacity	Wahrenburg Z., Benesch E., Lowe C., Jimenez J., Vulavala V. K. R. et al.	2021	Plant J	107	77-99	33860574		10.1111/tpj.15275	https://doi.org/10.1111/tpj.15275
	Potato	genotypes		*				male-sterility			*						Metabolic Alterations in Male-Sterile Potato as Compared to Male-Fertile	Shishova M., Puzanskiy R., Gavrilova O., Kurbanniazov S., Demchenko K. et al.	2019	Metabolites	9	24	30717245	PMC6409681	10.3390/metabo9020024	https://doi.org/10.3390/metabo9020024
	Protea	species, selections, hybrids	*					leaf blackening			*					abstract only	Application of Metabolomics Tools to Determine Possible Biomarker Metabolites Linked to Leaf Blackening in Protea	Masike K., de Villiers A., Hoffman E. W. and Stander M. A.	2020	J Agric Food Chem	68	12595-12605	32936621		10.1021/acs.jafc.0c03607	https://doi.org/10.1021/acs.jafc.0c03607
	Prunus mira	developmental stages	*					coloration	*								Transcriptomic and metabolomic profiling provide novel insights into fruit development and flesh coloration in Prunus mira Koehne, a special wild peach species	Ying H., Shi J., Zhang S., Pingcuo G., Wang S. et al.	2019	BMC Plant Biol	19	463	31675926	PMC6825364	10.1186/s12870-019-2074-6	https://doi.org/10.1186/s12870-019-2074-6
	Quinoa (Chenopodium quinoa Willd.)	varieties	untargeted						*							abstract only	Non-targeted metabolomics of quinoa seed filling period based on liquid chromatography-mass spectrometry	Liu Y., Kong Z., Liu J., Zhang P., Wang Q. et al.	2020	Food Res Int	137	109743	33233308		10.1016/j.foodres.2020.109743	https://doi.org/10.1016/j.foodres.2020.109743
	Rapeseed (Brassica napus L.)	lines	*					cytoplasmic male sterility			*						High-generation near-isogenic lines combined with multi-omics to study the mechanism of polima cytoplasmic male sterility	Wang B., Farooq Z., Chu L., Liu J., Wang H. et al.	2021	Journal	21	130	33673810	PMCID	10.1186/s12870-021-02852-7	https://doi.org/10.1186/s12870-021-02852-7
	Rapeseed (Brassica napus L.)	transgenics	widely-targeted					fatty acids production			*					abstract only	Characteristics of Metabolites by Seed-Specific Inhibition of FAD2 in Brassica napus L	Zhou C., Pan W., Peng Q., Chen Y., Zhou T. et al.	2021	J Agric Food Chem	69	5452-5462	33969684		10.1021/acs.jafc.0c06867	https://doi.org/10.1021/acs.jafc.0c06867
	Rapeseed (Brassica napus)	accessions						oil quality			*					abstract only	Comparative Analysis of the Metabolic Profiles of Yellow- versus Black-Seeded Rapeseed Using UPLC-HESI-MS/MS and Transcriptome Analysis	Qu C., Yin N., Chen S., Wang S., Chen X. et al.	2020	J Agric Food Chem	68	3033-3049	32052629		10.1021/acs.jafc.9b07173	https://doi.org/10.1021/acs.jafc.9b07173
	Red maple (Acer)	color of leaves from a mutant	*					biosynthesis			*						Transcriptomic and metabolomic analyses of non-structural carbohydrates in red maple leaves	Lu X., Chen Z., Deng X., Gu M., Zhu Z. et al.	2021	Funct Integr Genomics	21	265-281	33611764		10.1007/s10142-021-00776-x	https://doi.org/10.1007/s10142-021-00776-x
	Rhamnaceae	species	untargeted					chemical evolution			*						Comprehensive mass spectrometry-guided phenotyping of plant specialized metabolites reveals metabolic diversity in the cosmopolitan plant family Rhamnaceae	Kang K. B., Ernst M., van der Hooft J. J. J., da Silva R. R., Park J. et al.	2019	Plant J	98	1134-1144	30786088		10.1111/tpj.14292	https://doi.org/10.1111/tpj.14292
	Rheum tanguticum	growth condition	untargeted						*						quality evaluation		Non-target metabolomics revealed the differences between Rh. tanguticum plants growing under canopy and open habitats	Xiong F., Nie X., Yang L., Wang L., Li J. et al.	2021	BMC Plant Biol	21	119	33639841	PMC7913229	10.1186/s12870-021-02897-8	https://doi.org/10.1186/s12870-021-02897-8
	Rhizosphere soil (rice)	rice accessions		*				allelopathy			*						Metabolite profiling of rhizosphere soil of different allelopathic potential rice accessions	Li Y., Xu L., Letuma P. and Lin W.	2020	BMC Plant Biol	20	265	32517652	PMC7282037	10.1186/s12870-020-02465-6	https://doi.org/10.1186/s12870-020-02465-6
	Rhodiola curenulata,Rhodiola rosea	species, elevations	*					species,elevations	*	*							Evaluation of Two Major Rhodiola Species and the Systemic Changing Characteristics of Metabolites of Rhodiola crenulata in Different Altitudes by Chemical Methods Combined with UPLC-QqQ-MS-Based Metabolomics	Dong X., Guo Y., Xiong C. and Sun L.	2020	Molecules	25	4062	32899531	PMC7570721	10.3390/molecules25184062	https://doi.org/10.3390/molecules25184062
	Rhododendron pulchrum	cultivars	widely-targeted					flower coloration			*						Metabolite profiling of violet, white and pink flowers revealing flavonoids composition patterns in Rhododendron pulchrum Sweet	Wang S., Huang S., Yang J., Li Z., Zhang M. et al.	2021	J Biosci	46	3	33576341		10.1007/s12038-020-00125-3	https://doi.org/10.1007/s12038-020-00125-3
	Rice	indica, japonica	widely-targeted					germination, young seedling growth			*						Dynamic transcriptome and metabolome analyses of two types of rice during the seed germination and young seedling growth stages	Yang J., Su L., Li D., Luo L., Sun K. et al.	2020	BMC Genomics	21	603	32867689	PMC7460786	10.1186/s12864-020-07024-9	https://doi.org/10.1186/s12864-020-07024-9
	Rice	cultivars			*			osmotic stress tolerance			*						Osmotic Stress Leads to Significant Changes in Rice Root Metabolic Profiles between Tolerant and Sensitive Genotypes	Matsunami M., Toyofuku K., Kimura N. and Ogawa A.	2020	Plants (Basel)	9	1503	33172058	PMC7694650	10.3390/plants9111503	https://doi.org/10.3390/plants9111503
	Rice	mutants				*		semi-dwarf phenotype			*						Systems Metabolic Alteration in a Semi-Dwarf Rice Mutant Induced by OsCYP96B4 Gene Mutation	Jiang L., Ramamoorthy R., Ramachandran S. and Kumar P. P.	2020	Int J Mol Sci	21	1924	32168953	PMC7139402	10.3390/ijms21061924	https://doi.org/10.3390/ijms21061924
	Rice	cultivars		*				drought and heat tolerance to rewatering			*						Metabolic responses of rice source and sink organs during recovery from combined drought and heat stress in the field	Lawas L. M. F., Erban A., Kopka J., Jagadish S. V. K., Zuther E. et al.	2019	Gigascience	8	giz102	31433831	PMC6703437	10.1093/gigascience/giz102	https://doi.org/10.1093/gigascience/giz102
	Rice	two F1 hybrid populations	untargeted					yield heterosis		*							Metabolome-based prediction of yield heterosis contributes to the breeding of elite rice	Dan Z., Chen Y., Zhao W., Wang Q. and Huang W.	2020	Life Sci Alliance	3	e201900551	31836628	PMC6918511	10.26508/lsa.201900551	https://doi.org/10.26508/lsa.201900551
	Rice	two F1 hybrid populations	untargeted					grain weight		*							A metabolome-based core hybridisation strategy for the prediction of rice grain weight across environments	Dan Z., Chen Y., Xu Y., Huang J., Huang J. et al.	2019	Plant Biotechnol J	17	906-913	30321482	PMC6587747	10.1111/pbi.13024	https://doi.org/10.1111/pbi.13024
	Rice	recombinant inbred lines	widely-targeted (previous study)											*			A directed learning strategy integrating multiple omic data improves genomic prediction	Hu X., Xie W., Wu C. and Xu S.	2019	Plant Biotechnol J	17	2011-2020	30950198	PMC6737184	10.1111/pbi.13117	https://doi.org/10.1111/pbi.13117
	Rice	recombinant inbred lines	widely-targeted (previous study)											*			Identification of optimal prediction models using multi-omic data for selecting hybrid rice	Wang S., Wei J., Li R., Qu H., Chater J. M. et al.	2019	Heredity (Edinb)	123	395-406	30911139	PMC6781126	10.1038/s41437-019-0210-6	https://doi.org/10.1038/s41437-019-0210-6
	Rice	data	previous study											*			Boosting predictabilities of agronomic traits in rice using bivariate genomic selection	Wang S., Xu Y., Qu H., Cui Y., Li R. et al.	2021	Brief Bioinform	22		34020535		10.1093/bib/bbaa103	https://doi.org/10.1093/bib/bbaa103
	Rice	recombinant inbred lines	widely-targeted (previous study)											*			Incorporation of parental phenotypic data into multi-omic models improves prediction of yield-related traits in hybrid rice	Xu Y., Zhao Y., Wang X., Ma Y., Li P. et al.	2021	Plant Biotechnol J	19	261-272	32738177	PMC7868986	10.1111/pbi.13458	https://doi.org/10.1111/pbi.13458
	Rice	recombinant inbred lines	widely-targeted									*					Comparative analysis of metabolome of rice seeds at three developmental stages using a recombinant inbred line population	Li K., Wang D., Gong L., Lyu Y., Guo H. et al.	2019	Plant J	100	908-922	31355982	PMC6899760	10.1111/tpj.14482	https://doi.org/10.1111/tpj.14482
	Rice	genotypes	*	*				P utilization efficiency		*							Metabolomic markers and physiological adaptations for high phosphate utilization efficiency in rice	Watanabe M., Walther D., Ueda Y., Kondo K., Ishikawa S. et al.	2020	Plant Cell Environ	43	2066-2079	32361994		10.1111/pce.13777	https://doi.org/10.1111/pce.13777
	Rice	N treatment	untargeted					grain yield			*						Combined proteomics, metabolomics and physiological analyses of rice growth and grain yield with heavy nitrogen application before and after drought	Du J., Shen T., Xiong Q., Zhu C., Peng X. et al.	2020	BMC Plant Biol	20	556	33302870	PMC7731554	10.1186/s12870-020-02772-y	https://doi.org/10.1186/s12870-020-02772-y
	Rice	varieties	widely-targeted					germination under low-temperature			*					abstract only	Metabolic profile analysis and identification of key metabolites during rice seed germination under low-temperature stress	Yang M., Yang J., Su L., Sun K., Li D. et al.	2019	Plant Sci	289	110282	31623771		10.1016/j.plantsci.2019.110282	https://doi.org/10.1016/j.plantsci.2019.110282
	Rice	nitrogen treatments	*					root growth regulation			*						An Integrated Analysis of the Rice Transcriptome and Metabolome Reveals Root Growth Regulation Mechanisms in Response to Nitrogen Availability	Xin W., Zhang L., Zhang W., Gao J., Yi J. et al.	2019	Int J Mol Sci	20	5893	31771277	PMC6928638	10.3390/ijms20235893	https://doi.org/10.3390/ijms20235893
	Rice	cultivars		*				drought and heat stress			*						Metabolic responses of rice cultivars with different tolerance to combined drought and heat stress under field conditions	Lawas L. M. F., Li X., Erban A., Kopka J., Jagadish S. V. K. et al.	2019	Gigascience	8	giz050	31081890	PMC6511916	10.1093/gigascience/giz050	https://doi.org/10.1093/gigascience/giz050
	Rice	nitrogen condition	untargeted								*						An Integrated Analysis of the Rice Transcriptome and Metabolome Reveals Differential Regulation of Carbon and Nitrogen Metabolism in Response to Nitrogen Availability	Xin W., Zhang L., Zhang W., Gao J., Yi J. et al.	2019	Int J Mol Sci	20	2349	31083591	PMC6539487	10.3390/ijms20092349	https://doi.org/10.3390/ijms20092349
	Rice	mutants	*					flavone-related pathway			*						Recruitment of specific flavonoid B-ring hydroxylases for two independent biosynthesis pathways of flavone-derived metabolites in grasses	Lam P. Y., Lui A. C. W., Yamamura M., Wang L., Takeda Y. et al.	2019	New Phytol	223	204-219	30883799		10.1111/nph.15795	https://doi.org/10.1111/nph.15795
	Rice	drought stress	*					yield decline by drought-flood			*						Comprehensive metabolomic, proteomic and physiological analyses of grain yield reduction in rice under abrupt drought-flood alternation stress	Xiong Q. Q., Shen T. H., Zhong L., Zhu C. L., Peng X. S. et al.	2019	Physiol Plant	167	564-584	30561011		10.1111/ppl.12901	https://doi.org/10.1111/ppl.12901
	Rice (indica)	cultivars	widely-targeted					regulation of leaf senescence			*						Integrated transcriptomic and metabolomic analysis provides insight into the regulation of leaf senescence in rice	Xue J., Lu D., Wang S., Lu Z., Liu W. et al.	2021	Sci Rep	11	14083	34238989	PMC8266841	10.1038/s41598-021-93532-x	https://doi.org/10.1038/s41598-021-93532-x
	Rice (indica)	accessions		*				yield on drought tolerance, sensitivity		*	*						Biomarkers for grain yield stability in rice under drought stress	Melandri G., AbdElgawad H., Riewe D., Hageman J. A., Asard H. et al.	2020	J Exp Bot	71	669-683	31087074	PMC6946010	10.1093/jxb/erz221	https://doi.org/10.1093/jxb/erz221
	Rice (indica)	cultivars						cadmium stress			*					abstract only	Mass spectrometry-based metabolomics investigation on two different indica rice grains (Oryza sativa L.) under cadmium stress	Zeng T., Fang B., Huang F., Dai L., Tang Z. et al.	2021	Food Chem	343	128472	33139121		10.1016/j.foodchem.2020.128472	https://doi.org/10.1016/j.foodchem.2020.128472
	Rice (non-pigmented, black, and red)	cultivars		*					*								Metabolite Profiling Reveals Distinct Modulation of Complex Metabolic Networks in Non-Pigmented, Black, and Red Rice (Oryza sativa L.) Cultivars	Kim T. J., Kim S. Y., Park Y. J., Lim S. H., Ha S. H. et al.	2021	Metabolites	11	367	34207595	PMC8230048	10.3390/metabo11060367	https://doi.org/10.3390/metabo11060367
	Rockrose (Cistus creticus)	tissues, developmental stages	untargeted and targeted					flavonoid biosynthesis			*						Comparative Metabolite and Gene Expression Analyses in Combination With Gene Characterization Revealed the Patterns of Flavonoid Accumulation During Cistus creticus subsp. creticus Fruit Development	Anicic N., Patelou E., Papanikolaou A., Kanioura A., Valdesturli C. et al.	2021	Front Plant Sci	12	619634	33841455	PMC8034662	10.3389/fpls.2021.619634	https://doi.org/10.3389/fpls.2021.619634
	Rose (Rosa chinensis)	pathogen treatment	*					pathogen resistance			*						RcTGA1 and glucosinolate biosynthesis pathway involvement in the defence of rose against the necrotrophic fungus Botrytis cinerea	Gao P., Zhang H., Yan H., Wang Q., Yan B. et al.	2021	BMC Plant Biol	21	223	34001006	PMC8130329	10.1186/s12870-021-02973-z	https://doi.org/10.1186/s12870-021-02973-z
	Safflower (Carthamus tinctorius L.)	monofloral safflower honey	*					honey quality		*						abstract only	Safflomin A: A novel chemical marker for Carthamus tinctorius L. (Safflower) monofloral honey	Zhao L., Ren C., Xue X., Lu H., Wang K. et al.	2021	Food Chem	366	130584	34293541		10.1016/j.foodchem.2021.130584	https://doi.org/10.1016/j.foodchem.2021.130584
	Saffron		untargeted					authenticity, origin		*						abstract only	Identification of phenolic markers for saffron authenticity and origin: An untargeted metabolomics approach	Senizza B., Rocchetti G., Ghisoni S., Busconi M., De Los Mozos Pascual M. et al.	2019	Food Res Int	126	108584	31732022		10.1016/j.foodres.2019.108584	https://doi.org/10.1016/j.foodres.2019.108584
	Sainfoin (Onobrychis viciifolia Scop)	mutants, developmental stages	targeted					flower color	*								Transcriptomic and chemical analyses to identify candidate genes involved in color variation of sainfoin flowers	Qiao Y., Cheng Q., Zhang Y., Yan W., Yi F. et al.	2021	BMC Plant Biol	21	61	33482728	PMC7825240	10.1186/s12870-021-02827-8	https://doi.org/10.1186/s12870-021-02827-8
	Salix	species, crosses	*						*						chemotyping		Chemoprofiling as Breeding Tool for Pharmaceutical Use of Salix	Forster N., Antoniadou K., Zander M., Baur S., Mittermeier-Klessinger V. K. et al.	2021	Front Plant Sci	12	579820	33868322	PMC8047421	10.3389/fpls.2021.579820	https://doi.org/10.3389/fpls.2021.579820
	Salix viminalis	chemical treatment					targeted	response to polycyclic aromatic hydrocarbons			*					abstract only	Transcriptomic and metabolomic insights into the adaptive response of Salix viminalis to phenanthrene	Xia L., Xiaodong M., Yunhe C., Junxiang L., Junzhu Z. et al.	2021	Chemosphere	262	127573	32745791		10.1016/j.chemosphere.2020.127573	https://doi.org/10.1016/j.chemosphere.2020.127573
	Salvadora persica L.	drought stress treatment		*				drought response			*					abstract only	Metabolomic study reveals key metabolic adjustments in the xerohalophyte Salvadora persica L. during adaptation to water deficit and subsequent recovery conditions	Rangani J., Panda A. and Parida A. K.	2020	Plant Physiol Biochem	150	180-195	32146282		10.1016/j.plaphy.2020.02.036	https://doi.org/10.1016/j.plaphy.2020.02.036
	Salvia miltiorrhiza	colors	*					coloration			*						Metabolome and transcriptome analyses reveal quality change in the orange-rooted Salvia miltiorrhiza (Danshen) from cultivated field	Zhan Z., Fang W., Ma X., Chen T., Cui G. et al.	2019	Chin Med	14	42	31592267	PMC6775661	10.1186/s13020-019-0265-6	https://doi.org/10.1186/s13020-019-0265-6
	Sarcandra glabra	light conditions, tissues	*					biosynthesis			*						Transcriptomic and metabolomic profiling reveals the effect of LED light quality on morphological traits, and phenylpropanoid-derived compounds accumulation in Sarcandra glabra seedlings	Xie D., Chen L., Zhou C., Tarin M. W. K., Yang D. et al.	2020	BMC Plant Biol	20	476	33076818	PMC7574309	10.1186/s12870-020-02685-w	https://doi.org/10.1186/s12870-020-02685-w
	Schoenoplectus juncoide	acetolactate synthase (ALS) inhibitor treatment					untargeted	mode of actions for ALS inhibitors		*						abstract only	Metabolomic analysis of Schoenoplectus juncoides reveals common markers of acetolactate synthase inhibition among paddy weeds	Hikosaka M., Iwahashi F. and Yamato S.	2021	Pestic Biochem Physiol	174	104827	33838720		10.1016/j.pestbp.2021.104827	https://doi.org/10.1016/j.pestbp.2021.104827
	Sea buckthorn (Hippophae rhamnoides)	cultivar, location, developmental stage, climatic conditions				*			*								Untargeted metabolic fingerprinting reveals impact of growth stage and location on composition of sea buckthorn (Hippophae rhamnoides) leaves	Pariyani R., Kortesniemi M., Liimatainen J., Sinkkonen J. and Yang B.	2020	J Food Sci	85	364-373	31976552		10.1111/1750-3841.15025	https://doi.org/10.1111/1750-3841.15025
	Shallot,Onion	landraces, cultivars	untargeted						*								Metabolome-Based Discrimination Analysis of Shallot Landraces and Bulb Onion Cultivars Associated with Differences in the Amino Acid and Flavonoid Profiles	Abdelrahman M., Ariyanti N. A., Sawada Y., Tsuji F., Hirata S. et al.	2020	Molecules	25	5300	33202886	PMC7697566	10.3390/molecules25225300	https://doi.org/10.3390/molecules25225300
	Soapberry (Sapindus mukorossi Gaertn.)	developmental stages	untargeted						*								Metabolomics analysis of the soapberry (Sapindus mukorossi Gaertn.) pericarp during fruit development and ripening based on UHPLC-HRMS	Xu Y., Gao Y., Chen Z., Zhao G., Liu J. et al.	2021	Sci Rep	11	11657	34079016	PMC8172880	10.1038/s41598-021-91143-0	https://doi.org/10.1038/s41598-021-91143-0
	Solanaceae (tomato, eggplant, and pepper),Pepper	species, cultivars	*					polyphenolics	*								Cross-Species Comparison of Fruit-Metabolomics to Elucidate Metabolic Regulation of Fruit Polyphenolics Among Solanaceous Crops	Calumpang C. L. F., Saigo T., Watanabe M. and Tohge T.	2020	Metabolites	10	209	32438728	PMC7281770	10.3390/metabo10050209	https://doi.org/10.3390/metabo10050209
	Sophora alopecuroides	salt treatment	*					salt stress			*						Analysis of Phytohormone Signal Transduction in Sophora alopecuroides under Salt Stress	Zhu Y., Wang Q., Gao Z., Wang Y., Liu Y. et al.	2021	Int J Mol Sci	22	7313	34298928	PMC8304577	10.3390/ijms22147313	https://doi.org/10.3390/ijms22147313
	Sophora flavescens	root tissues	*						*								Biosyntheses characterization of alkaloids and flavonoids in Sophora flavescens by combining metabolome and transcriptome	Wei G., Chen Y., Guo X., Wei J., Dong L. et al.	2021	Sci Rep	11	7388	33795823	PMC8016917	10.1038/s41598-021-86970-0	https://doi.org/10.1038/s41598-021-86970-0
	Sorghum	germplasms	untargeted and targeted	untargeted				low nitrogen			*						Metabolomics of sorghum roots during nitrogen stress reveals compromised metabolic capacity for salicylic acid biosynthesis	Sheflin A. M., Chiniquy D., Yuan C., Goren E., Kumar I. et al.	2019	Plant Direct	3	e00122	31245765	PMC6508800	10.1002/pld3.122	https://doi.org/10.1002/pld3.122
	Sorghum	cultivars	*					pathogen			*						Metabolomic Analysis of Defense-Related Reprogramming in Sorghum bicolor in Response to Colletotrichum sublineolum Infection Reveals a Functional Metabolic Web of Phenylpropanoid and Flavonoid Pathways	Tugizimana F., Djami-Tchatchou A. T., Steenkamp P. A., Piater L. A. and Dubery I. A.	2018	Front Plant Sci	9	1840	30662445	PMC6328496	10.3389/fpls.2018.01840	https://doi.org/10.3389/fpls.2018.01840
	Sorghum	accessions					targeted LC	dhurrin related pathway			*						Prediction of Dhurrin Metabolism by Transcriptome and Metabolome Analyses in Sorghum	Choi S. C., Chung Y. S., Lee Y. G., Kang Y., Park Y. J. et al.	2020	Plants (Basel)	9	1390	33086681	PMC7589853	10.3390/plants9101390	https://doi.org/10.3390/plants9101390
	Sorghum	genotypes	*	*				carbon allocation			*						Transcriptome and metabolome reveal distinct carbon allocation patterns during internode sugar accumulation in different sorghum genotypes	Li Y., Wang W., Feng Y., Tu M., Wittich P. E. et al.	2019	Plant Biotechnol J	17	472-487	30051585	PMC6335075	10.1111/pbi.12991	https://doi.org/10.1111/pbi.12991
	Soybean	landraces, chromosome segment substitution lines	*			(identification)		insect resistance	*						identification		Molecular Basis Underlying Common Cutworm Resistance of the Primitive Soybean Landrace Peking	Nakata R., Yano M., Hiraga S., Teraishi M., Okumoto Y. et al.	2020	Front Genet	11	581917	33304385	PMC7693442	10.3389/fgene.2020.581917	https://doi.org/10.3389/fgene.2020.581917
	Soybean	accessions	widely-targeted										*				Three-dimensional genetic networks among seed oil-related traits, metabolites and genes reveal the genetic foundations of oil synthesis in soybean	Liu J. Y., Li P., Zhang Y. W., Zuo J. F., Li G. et al.	2020	Plant J	103	1103-1124	32344462		10.1111/tpj.14788	https://doi.org/10.1111/tpj.14788
	Soybean	genotypes, biological treatment		*				responses to arbuscular mycorrhizal fungi			*						Metabolic responses to arbuscular mycorrhizal fungi are shifted in roots of contrasting soybean genotypes	Salloum M. S., Insani M., Monteoliva M. I., Menduni M. F., Silvente S. et al.	2019	Mycorrhiza	29	459-473	31410554		10.1007/s00572-019-00909-y	https://doi.org/10.1007/s00572-019-00909-y
	Soybean	genotypes						insect resistant			*					abstract only	Leaf metabolic profiles of two soybean genotypes differentially affect the survival and the digestibility of Anticarsia gemmatalis caterpillars	Gomez J. D., Pinheiro V. J. M., Silva J. C., Romero J. V., Merino-Cabrera Y. et al.	2020	Plant Physiol Biochem	155	196-212	32771931		10.1016/j.plaphy.2020.07.010	https://doi.org/10.1016/j.plaphy.2020.07.010
	Soybean	mutant						hypersensitive response			*					abstract only	BiP-overexpressing soybean plants display accelerated hypersensitivity response (HR) affecting the SA-dependent sphingolipid and flavonoid pathways	Rodrigues J. M., Coutinho F. S., Dos Santos D. S., Vital C. E., Ramos J. et al.	2021	Phytochemistry	185	112704	33640683		10.1016/j.phytochem.2021.112704	https://doi.org/10.1016/j.phytochem.2021.112704
	Soybean	mutant		*				male sterility			*						GmMs1 encodes a kinesin-like protein essential for male fertility in soybean (Glycine max L.)	Nadeem M., Chen A., Hong H., Li D., Li J. et al.	2021	J Integr Plant Biol	63	1054-1064	33963661		10.1111/jipb.13110	https://doi.org/10.1111/jipb.13110
	Soybean hairy root	transgenic lines	widely-targeted					isoflavone contents, disease resistance			*						Multiplex CRISPR/Cas9-mediated metabolic engineering increases soya bean isoflavone content and resistance to soya bean mosaic virus	Zhang P., Du H., Wang J., Pu Y., Yang C. et al.	2020	Plant Biotechnol J	18	1384-1395	31769589	PMC7206993	10.1111/pbi.13302	https://doi.org/10.1111/pbi.13302
	Soybean,Wild soybean (Glycine soja)	accessions						salt tolerance, domestication	*							abstract only	Identifying the metabolomics and physiological differences among Soja in the early flowering stage	Li M., Xu J., Guo R., Liu Y., Wang S. et al.	2019	Plant Physiol Biochem	139	82-91	30884415		10.1016/j.plaphy.2019.03.012	https://doi.org/10.1016/j.plaphy.2019.03.012
	Strawberry	species, pathogen treatment	untargeted					pathogen response	*		*					abstract only	Terpenoid and lipid profiles vary in different Phytophthora cactorum - strawberry interactions	Toljamo A., Koistinen V., Hanhineva K., Karenlampi S. and Kokko H.	2021	Phytochemistry	189	112820	34091112		10.1016/j.phytochem.2021.112820	https://doi.org/10.1016/j.phytochem.2021.112820
	Strawberry (Fragaria x ananassa Duch.)	cultivars, developmental stage		untargeted				postharvest storability			*						Comparative transcriptome and metabolome analyses of two strawberry cultivars with different storability	Min K., Yi G., Lee J. G., Kim H. S., Hong Y. et al.	2020	PLoS One	15	e0242556	33264316	PMC7710044	10.1371/journal.pone.0242556	https://doi.org/10.1371/journal.pone.0242556
	Strawberry (Fragaria x ananassa Duch.)	cultivars, developmental stages						cultivars	*	*						abstract only	Characterisation of Thai strawberry (Fragaria x ananassa Duch.) cultivars with RAPD markers and metabolite profiling techniques	Sirijan M., Drapal M., Chaiprasart P. and Fraser P. D.	2020	Phytochemistry	180	112522	33010537		10.1016/j.phytochem.2020.112522	https://doi.org/10.1016/j.phytochem.2020.112522
	Stylosanthes							anthracnose resistance			*					abstract only	Transcriptomics and metabolomics reveal the induction of flavonoid biosynthesis pathway in the interaction of Stylosanthes-Colletotrichum gloeosporioides	Jiang L., Wu P., Yang L., Liu C., Guo P. et al.	2021	Genomics	113	2702-2716	34111523		10.1016/j.ygeno.2021.06.004	https://doi.org/10.1016/j.ygeno.2021.06.004
	Styrax tonkinensis	developmental stages		*					*								Metabolite Profiling and Classification of Developing Styrax tonkinensis Kernels	Wu Q., Zhao X., Chen C., Zhang Z. and Yu F.	2020	Metabolites	10	21	31906354	PMC7022597	10.3390/metabo10010021	https://doi.org/10.3390/metabo10010021
	Sugarcane (Saccharum officinarum)	varieties	*					anthocyanin biosynthesis			*						Discovery of genes involved in anthocyanin biosynthesis from the rind and pith of three sugarcane varieties using integrated metabolic profiling and RNA-seq analysis	Ni Y., Chen H., Liu D., Zeng L., Chen P. et al.	2021	BMC Plant Biol	21	214	33980175	PMC8117289	10.1186/s12870-021-02986-8	https://doi.org/10.1186/s12870-021-02986-8
	Sunflower	nutrient conditions		*			ionomics			*	*						Plant low-K responses are partly due to Ca prevalence and the low-K biomarker putrescine does not protect from Ca side effects but acts as a metabolic regulator	Cui J., Davanture M., Lamade E., Zivy M. and Tcherkez G.	2021	Plant Cell Environ	44	1565-1579	33527435		10.1111/pce.14017	https://doi.org/10.1111/pce.14017
	Sunflower	lines, conditions	untargeted			*				*							Metabolomic characterization of sunflower leaf allows discriminating genotype groups or stress levels with a minimal set of metabolic markers	Fernandez O., Urrutia M., Berton T., Bernillon S., Deborde C. et al.	2019	Metabolomics	15	56	30929085	PMC6441456	10.1007/s11306-019-1515-4	https://doi.org/10.1007/s11306-019-1515-4
	Sweet cherry	calcium treatment	targeted	*				fruit development			*						Novel insights into the calcium action in cherry fruit development revealed by high-throughput mapping	Michailidis M., Karagiannis E., Tanou G., Samiotaki M., Tsiolas G. et al.	2020	Plant Mol Biol	104	597-614	32909183		10.1007/s11103-020-01063-2	https://doi.org/10.1007/s11103-020-01063-2
	Sweet cherry	heat, calcium treatment	targeted	*				postharvest			*						An integrated metabolomic and gene expression analysis identifies heat and calcium metabolic networks underlying postharvest sweet cherry fruit senescence	Michailidis M., Karagiannis E., Tanou G., Sarrou E., Stavridou E. et al.	2019	Planta	250	2009-2022	31531781		10.1007/s00425-019-03272-6	https://doi.org/10.1007/s00425-019-03272-6
	Sweet cherry (Prunus avium L.)	girdling						time-course	*							abstract only	Proteomic and metabolic analysis reveals novel sweet cherry fruit development regulatory points influenced by girdling	Michailidis M., Karagiannis E., Tanou G., Samiotaki M., Sarrou E. et al.	2020	Plant Physiol Biochem	149	233-244	32086160		10.1016/j.plaphy.2020.02.017	https://doi.org/10.1016/j.plaphy.2020.02.017
	Sweetpotato	cultivars	untargeted					saccharification			*						Transcriptomic and Metabolic Profiling of High-Temperature Treated Storage Roots Reveals the Mechanism of Saccharification in Sweetpotato (Ipomoea batatas (L.) Lam.)	Li C., Kou M., Arisha M. H., Tang W., Ma M. et al.	2021	Int J Mol Sci	22	6641	34206151	PMC8267658	10.3390/ijms22136641	https://doi.org/10.3390/ijms22136641
	Tanacetum vulgare	field sites	previous study	previous study				aphid genotype							association analysis		Effect of plant chemical variation and mutualistic ants on the local population genetic structure of an aphid herbivore	Zytynska S. E., Guenay Y., Sturm S., Clancy M. V., Senft M. et al.	2019	J Anim Ecol	88	1089-1099	30980387		10.1111/1365-2656.12995	https://doi.org/10.1111/1365-2656.12995
	Taxus (Taxus media, T. cuspidata, T. mairei)	species	untargeted					product accumulation			*						Comparative metabolomic analysis reveals the variations in taxoids and flavonoids among three Taxus species	Zhou T., Luo X., Zhang C., Xu X., Yu C. et al.	2019	BMC Plant Biol	19	529	31783790	PMC6884900	10.1186/s12870-019-2146-7	https://doi.org/10.1186/s12870-019-2146-7
	Taxus chinensis	tissues	widely-targeted						*								A comparative metabolomics analysis of the components of heartwood and sapwood in Taxus chinensis (Pilger) Rehd	Shao F., Zhang L., Guo J., Liu X., Ma W. et al.	2019	Sci Rep	9	17647	31776382	PMC6881444	10.1038/s41598-019-53839-2	https://doi.org/10.1038/s41598-019-53839-2
	TCM: Ephedrae Herba (Ephedra sinica Stapf)	processing				*		quality		*						abstract only	Quality marker identification based on standard decoction of differently processed materials of Ephedrae Herba	Dai Y., Li Q., Tong J., Verpoorte R., Zhao S. J. et al.	2019	J Ethnopharmacol	237	47-54	30898554		10.1016/j.jep.2019.03.025	https://doi.org/10.1016/j.jep.2019.03.025
	TCM: Eucommiae Cortex (dry bark of Eucommia ulmoides)	processing ways	*					processing ways		*							A Metabolomics Coupled With Chemometrics Strategy to Filter Combinatorial Discriminatory Quality Markers of Crude and Salt-Fired Eucommiae Cortex	Guo J., Li J., Yang X., Wang H., He J. et al.	2020	Front Pharmacol	11	838	32625085	PMC7311666	10.3389/fphar.2020.00838	https://doi.org/10.3389/fphar.2020.00838
	TCM: Fructus Aurantii (fruit of Citrus aurantium)	origins	*					geographical origin		*							Discovery and validation of quality markers of Fructus Aurantii against acetylcholinesterase using metabolomics and bioactivity assays	Wang Y. K., Zhou Z. M., Dai M. Y., Ma X. F., Xiao X. R. et al.	2021	J Sep Sci	44	2189-2205	33784419		10.1002/jssc.202001190	https://doi.org/10.1002/jssc.202001190
	TCM: Gardenia Fructus (dried fruits of Gardenia jasminoides Ellis)	samples	*					quality of biological activity		*							An Integrated Strategy for Rapid Discovery and Identification of Quality Markers in Gardenia Fructus Using an Omics Discrimination-Grey Correlation-Biological Verification Method	Dong R., Tian Q., Shi Y., Chen S., Zhang Y. et al.	2021	Front Pharmacol	12	705498	34248647	PMC8264552	10.3389/fphar.2021.705498	https://doi.org/10.3389/fphar.2021.705498
	TCM: Gentianae Radix (root and rhizomes of Gentiana scabra and G. rigescens)	species	*					species	*	*							Metabolomics Combined with Multivariate Statistical Analysis for Screening of Chemical Markers between Gentiana scabra and Gentiana rigescens	Zhang G., Li Y., Wei W., Li J., Li H. et al.	2020	Molecules	25	1228	32182812	PMC7179410	10.3390/molecules25051228	https://doi.org/10.3390/molecules25051228
	TCM: Lysimachiae Herba (dried Lysimachia christinae Hance), Desmodii Styracifolii Herba (dried aerial part of Desmodium styracifolium (Osb.) Merr.)		*						*	*						abstract only	Structural characterization and screening of chemical markers of flavonoids in Lysimachiae Herba and Desmodii Styracifolii Herba by ultra high-performance liquid chromatography quadrupole time-of-flight tandem mass spectrometry based metabolomics approach	Liu X., Fan X., Wang X., Liu R., Meng C. et al.	2019	J Pharm Biomed Anal	171	52-64	30965221		10.1016/j.jpba.2019.04.003	https://doi.org/10.1016/j.jpba.2019.04.003
	TCM: Periplocae Cortex (dried root bark of Periploca sepium)	midicinal and non-medicinal parts	*					quality		*						abstract only	Discovery of potential Q-marker of traditional Chinese medicine based on plant metabolomics and network pharmacology: Periplocae Cortex as an example	Li Z. T., Zhang F. X., Fan C. L., Ye M. N., Chen W. W. et al.	2021	Phytomedicine	85	153535	33819766		10.1016/j.phymed.2021.153535	https://doi.org/10.1016/j.phymed.2021.153535
	TCM: Radix Angelica sinensis	samples	*					geoherb/non-geoherb regions		*							Identification of Chemical Markers for the Discrimination of Radix Angelica sinensis Grown in Geoherb and Non-Geoherb Regions Using UHPLC-QTOF-MS/MS Based Metabolomics	Zhang K., Yan M., Han S., Cong L., Wang L. et al.	2019	Molecules	24	3536	31574916	PMC6804141	10.3390/molecules24193536	https://doi.org/10.3390/molecules24193536
	TCM: Raspberry (Rubus chingii)	administration to rat	*					quality		*						abstract only	Discovery of quality markers in Rubus Chingii Hu using UPLC-ESI-QTOF-MS	Zhou Z. M., Yan D. M., Wang Y. K., Zhang T., Xiao X. R. et al.	2021	J Pharm Biomed Anal	203	114200	34146951		10.1016/j.jpba.2021.114200	https://doi.org/10.1016/j.jpba.2021.114200
	TCM: Trichosanthis Radix (root of Trichosanthes kirilowii or T. rosthornii)	samples	untargeted and widely-targeted					sulfur fumigation		*							A Practical Protocol for a Comprehensive Evaluation of Sulfur Fumigation of Trichosanthis Radix Based on Both Non-Targeted and Widely Targeted Metabolomics	Kang C., Lv C., Yang J., Kang L., Ma W. et al.	2020	Front Plant Sci	11	578086	33042192	PMC7527402	10.3389/fpls.2020.578086	https://doi.org/10.3389/fpls.2020.578086
	TCM: Zhongning Goji berries (ZNG)		untargeted					ZNG and non-ZNG		*						abstract only	Discovery and validation of biomarkers for Zhongning goji berries using liquid chromatography mass spectrometry	Lv W., Zhao N., Zhao Q., Huang S., Liu D. et al.	2020	J Chromatogr B Analyt Technol Biomed Life Sci	1142	122037	32169797		10.1016/j.jchromb.2020.122037	https://doi.org/10.1016/j.jchromb.2020.122037
	Tea	varieties,developmental stages	*					coloration			*						Metabolome and Transcriptome Analysis Reveals Putative Genes Involved in Anthocyanin Accumulation and Coloration in White and Pink Tea (Camellia sinensis) Flower	Zhou C., Mei X., Rothenberg D. O., Yang Z., Zhang W. et al.	2020	Molecules	25	190	31906542	PMC6983220	10.3390/molecules25010190	https://doi.org/10.3390/molecules25010190
	Tea	light conditions			*			stress status		*							Phenotypic Markers Reflecting the Status of Overstressed Tea Plants Subjected to Repeated Shade Cultivation	Yamashita H., Tanaka Y., Umetsu K., Morita S., Ono Y. et al.	2020	Front Plant Sci	11	556476	33240292	PMC7677308	10.3389/fpls.2020.556476	https://doi.org/10.3389/fpls.2020.556476
	Tea	color variations	*					coloration			*						Regulation of color transition in purple tea (Camellia sinensis)	Kumari M., Thakur S., Kumar A., Joshi R., Kumar P. et al.	2019	Planta	251	35	31853722		10.1007/s00425-019-03328-7	https://doi.org/10.1007/s00425-019-03328-7
	Tea	chemical treatment	widely-targeted					fulvic acid on drought stress			*						Fulvic acid ameliorates drought stress-induced damage in tea plants by regulating the ascorbate metabolism and flavonoids biosynthesis	Sun J., Qiu C., Ding Y., Wang Y., Sun L. et al.	2020	BMC Genomics	21	411	32552744	PMC7301537	10.1186/s12864-020-06815-4	https://doi.org/10.1186/s12864-020-06815-4
	Tea	color variations	*	*				coloration			*						Stimulated biosynthesis of delphinidin-related anthocyanins in tea shoots reducing the quality of green tea in summer	Zhang Q., Hu J., Liu M., Shi Y., De Vos R. C. H. et al.	2020	J Sci Food Agric	100	1505-1514	31756273		10.1002/jsfa.10158	https://doi.org/10.1002/jsfa.10158
	Tea	temperature treatment	*					cold and heat stresses			*					abstract only	Transcriptomic and metabolomic profiling of Camellia sinensis L. cv. 'Suchazao' exposed to temperature stresses reveals modification in protein synthesis and photosynthetic and anthocyanin biosynthetic pathways	Shen J., Zhang D., Zhou L., Zhang X., Liao J. et al.	2019	Tree Physiol	39	1583-1599	31135909		10.1093/treephys/tpz059	https://doi.org/10.1093/treephys/tpz059
	Tea	nitrogen treatment	targeted	*				nitrogen condition			*					abstract only	Effects of nitrogen supply on flavonol glycoside biosynthesis and accumulation in tea leaves (Camellia sinensis)	Dong F., Hu J., Shi Y., Liu M., Zhang Q. et al.	2019	Plant Physiol Biochem	138	48-57	30849677		10.1016/j.plaphy.2019.02.017	https://doi.org/10.1016/j.plaphy.2019.02.017
	Tea	varieties, F1 hybrids		*				volatile heterosis			*						Transcriptome and Metabolite Profiling Reveal Novel Insights into Volatile Heterosis in the Tea Plant (Camellia Sinensis)	Zheng Y., Wang P., Chen X., Sun Y., Yue C. et al.	2019	Molecules	24	3380	31533323	PMC6767024	10.3390/molecules24183380	https://doi.org/10.3390/molecules24183380
	Tea	grafting, rootstocks	untargeted						*							abstract only	Non-targeted Metabolomic Analysis Based on Ultra-High-Performance Liquid Chromatography Quadrupole Time-of-Flight Tandem Mass Spectrometry Reveals the Effects of Grafting on Non-volatile Metabolites in Fresh Tea Leaves ( Camellia sinensis L.)	Qi D., Li J., Qiao X., Lu M., Chen W. et al.	2019	J Agric Food Chem	67	6672-6682	31117493		10.1021/acs.jafc.9b01001	https://doi.org/10.1021/acs.jafc.9b01001
	Tea	cultivars	untargeted					leaf size	*								Metabolomic and Pathway Changes in Large-Leaf, Middle-Leaf and Small-Leaf Cultivars of Camellia sinensis (L.) Kuntze var. niaowangensis	Wang C., Lyu H. and Guo Z.	2021	Chem Biodivers	18	e2100132	33928738		10.1002/cbdv.202100132	https://doi.org/10.1002/cbdv.202100132
	Tobacco	transgenic lines	*					anthocyanine biosynthesis			*						Comprehensive Influences of Overexpression of a MYB Transcriptor Regulating Anthocyanin Biosynthesis on Transcriptome and Metabolome of Tobacco Leaves	Zong Y., Li S., Xi X., Cao D., Wang Z. et al.	2019	Int J Mol Sci	20	5123	31623091	PMC6829574	10.3390/ijms20205123	https://doi.org/10.3390/ijms20205123
	Tobacco	transgenic lines, stress treatments		*				combined heat and drought stresses			*						Overexpression of A Biotic Stress-Inducible Pvgstu Gene Activates Early Protective Responses in Tobacco under Combined Heat and Drought	Stavridou E., Voulgari G., Michailidis M., Kostas S., Chronopoulou E. G. et al.	2021	Int J Mol Sci	22	2352	33652971	PMC7956764	10.3390/ijms22052352	https://doi.org/10.3390/ijms22052352
	Tobacco	transplastomic lines		*				abiotic and oxidative stresses			*						Tolerance of Transplastomic Tobacco Plants Overexpressing a Theta Class Glutathione Transferase to Abiotic and Oxidative Stresses	Stavridou E., Michailidis M., Gedeon S., Ioakeim A., Kostas S. et al.	2018	Front Plant Sci	9	1861	30687339	PMC6337918	10.3389/fpls.2018.01861	https://doi.org/10.3389/fpls.2018.01861
	Tomato	genotypes				*		nematode resistance			*						Metabolomics Approach for the Analysis of Resistance of Four Tomato Genotypes (Solanum Lycopersicum L.) to Root-Knot Nematodes (Meloidogyne Incognita)	Afifah E. N., Murti R. H. and Nuringtyas T. R.	2019	Open Life Sci	14	141-149	33817146	PMC7874786	10.1515/biol-2019-0016	https://doi.org/10.1515/biol-2019-0016
	Tomato	cultivars	untargeted						*								TOMATOMET: A metabolome database consists of 7118 accurate mass values detected in mature fruits of 25 tomato cultivars	Ara T., Sakurai N., Takahashi S., Waki N., Suganuma H. et al.	2021	Plant Direct	5	e00318	33969254	PMC8082711	10.1002/pld3.318	https://doi.org/10.1002/pld3.318
	Tomato	chemical treatment	*						*								Integration of Gas Exchange With Metabolomics: High-Throughput Phenotyping Methods for Screening Biostimulant-Elicited Beneficial Responses to Short-Term Water Deficit	Antonucci G., Croci M., Miras-Moreno B., Fracasso A. and Amaducci S.	2021	Front Plant Sci	12	678925	34140966	PMC8204046	10.3389/fpls.2021.678925	https://doi.org/10.3389/fpls.2021.678925
	Tomato	accession, environemts		*									*				Genome-wide association analysis identifies a natural variation in basic helix-loop-helix transcription factor regulating ascorbate biosynthesis via D-mannose/L-galactose pathway in tomato	Ye J., Li W., Ai G., Li C., Liu G. et al.	2019	PLoS Genet	15	e1008149	31067226	PMC6527244	10.1371/journal.pgen.1008149	https://doi.org/10.1371/journal.pgen.1008149
	Tomato	inbred lines		untargeted								*					Identification and characterization of metabolite quantitative trait loci in tomato leaves and comparison with those reported for fruits and seeds	Nunes-Nesi A., Alseekh S., de Oliveira Silva F. M., Omranian N., Lichtenstein G. et al.	2019	Metabolomics	15	46	30874962	PMC6420416	10.1007/s11306-019-1503-8	https://doi.org/10.1007/s11306-019-1503-8
	Tomato	introgression lines	targeted									*					Pathways to defense metabolites and evading fruit bitterness in genus Solanum evolved through 2-oxoglutarate-dependent dioxygenases	Cardenas P. D., Sonawane P. D., Heinig U., Jozwiak A., Panda S. et al.	2019	Nat Commun	10	5169	31727889	PMC6856131	10.1038/s41467-019-13211-4	https://doi.org/10.1038/s41467-019-13211-4
	Tomato	accessions	untargeted						*							abstract only	Variation in secondary metabolites in a unique set of tomato accessions collected in Turkey	Bakir S., Capanoglu E., Hall R. D. and de Vos R. C. H.	2020	Food Chem	317	126406	32097823		10.1016/j.foodchem.2020.126406	https://doi.org/10.1016/j.foodchem.2020.126406
	Tomato	transgenic	*					gene function			*						Reprogramming of Tomato Leaf Metabolome by the Activity of Heat Stress Transcription Factor HsfB1	Paupiere M. J., Tikunov Y., Schleiff E., Bovy A. and Fragkostefanakis S.	2020	Front Plant Sci	11	610599	33424907	PMC7785825	10.3389/fpls.2020.610599	https://doi.org/10.3389/fpls.2020.610599
	Tomato	BILs, introgression lines	*					pathogen response				*					Analysis of wild tomato introgression lines elucidates the genetic basis of transcriptome and metabolome variation underlying fruit traits and pathogen response	Szymanski J., Bocobza S., Panda S., Sonawane P., Cardenas P. D. et al.	2020	Nat Genet	52	1111-1121	32989321		10.1038/s41588-020-0690-6	https://doi.org/10.1038/s41588-020-0690-6
	Tomato	genotypes				*		tolerance to insect			*						Metabolomics approach based on NMR spectroscopy and multivariate data analysis to explore the interaction between the leafminer Tuta absoluta and tomato (Solanum lycopersicum)	de Falco B., Manzo D., Incerti G., Garonna A. P., Ercolano M. et al.	2019	Phytochem Anal	30	556-563	31286582		10.1002/pca.2850	https://doi.org/10.1002/pca.2850
	Tomato	cultivars, hybrids, growth conditions				*		reciprocal effects and heterosis	*								Tomato fruit quality traits and metabolite content are affected by reciprocal crosses and heterosis	Fortuny A. P., Bueno R. A., Pereira da Costa J. H., Zanor M. I. and Rodriguez G. R.	2021	J Exp Bot	72	5407-5425	34013312		10.1093/jxb/erab222	https://doi.org/10.1093/jxb/erab222
	Tomato	wild genotypes	*	*				insect resistance	*								Natural variation in wild tomato trichomes; selecting metabolites that contribute to insect resistance using a random forest approach	Kortbeek R. W. J., Galland M. D., Muras A., van der Kloet F. M., Andre B. et al.	2021	BMC Plant Biol	21	315	34215189	PMC8252294	10.1186/s12870-021-03070-x	https://doi.org/10.1186/s12870-021-03070-x
	Tomato	grafted, transgenic rootstock	*	*											evaluation		Effect of Transgenic Rootstock Grafting on the Omics Profiles in Tomato	Kodama H., Miyahara T., Oguchi T., Tsujimoto T., Ozeki Y. et al.	2021	Food Saf (Tokyo)	9	32-47	34249588	PMC8254850	10.14252/foodsafetyfscj.D-20-00032	https://doi.org/10.14252/foodsafetyfscj.D-20-00032
	Tomato	recombinant inbred lines	untargeted									*					QTL mapping of insect resistance components of Solanum galapagense	Vosman B., Kashaninia A., Van't Westende W., Meijer-Dekens F., van Eekelen H. et al.	2019	Theor Appl Genet	132	531-541	30470858	PMC6349790	10.1007/s00122-018-3239-7	https://doi.org/10.1007/s00122-018-3239-7
	Tomato	mutants	untargeted						*								Pivotal Roles of Cryptochromes 1a and 2 in Tomato Development and Physiology	Fantini E., Sulli M., Zhang L., Aprea G., Jimenez-Gomez J. M. et al.	2019	Plant Physiol	179	732-748	30541876	PMC6426409	10.1104/pp.18.00793	https://doi.org/10.1104/pp.18.00793
	Tomato (Andean)	accessions				*		fruit quality	*								Fruit metabolic and transcriptional programs differentiate among Andean tomato (Solanum lycopersicum L.) accessions	D'Angelo M., Zanor M. I., Burgos E., Asprelli P. D., Boggio S. B. et al.	2019	Planta	250	1927-1940	31529400		10.1007/s00425-019-03274-4	https://doi.org/10.1007/s00425-019-03274-4
	Tomato (Solanum lycopersicum and S. pennellii)	genotypes, growth stage		*				response to elevated CO2	*								Translational regulation contributes to the elevated CO2 response in two Solanum species	Gray S. B., Rodriguez-Medina J., Rusoff S., Toal T. W., Kajala K. et al.	2020	Plant J	102	383-397	31797460	PMC7216843	10.1111/tpj.14632	https://doi.org/10.1111/tpj.14632
	Tomato (Solanum pennellii)	accessions	untargeted			*		acyl sugar biosynthesis			*						An Integrated Analytical Approach Reveals Trichome Acylsugar Metabolite Diversity in the Wild Tomato Solanum pennellii	Lybrand D. B., Anthony T. M., Jones A. D. and Last R. L.	2020	Metabolites	10	401	33050231	PMC7599763	10.3390/metabo10100401	https://doi.org/10.3390/metabo10100401
	Tripterygium wilfordii	elicitor treatment, tissues	*					biosynthesis	*		*						Genome of Tripterygium wilfordii and identification of cytochrome P450 involved in triptolide biosynthesis	Tu L., Su P., Zhang Z., Gao L., Wang J. et al.	2020	Nat Commun	11	971	32080175	PMC7033203	10.1038/s41467-020-14776-1	https://doi.org/10.1038/s41467-020-14776-1
	Trulle (T. melanosporum)	developmental stage		*				ripening	*							abstract only	Multi-platform metabolomic approach to discriminate ripening markers of black truffles (Tuber melanosporum)	Caboni P., Scano P., Sanchez S., Garcia-Barreda S., Corrias F. et al.	2020	Food Chem	319	126573	32169760		10.1016/j.foodchem.2020.126573	https://doi.org/10.1016/j.foodchem.2020.126573
	Tuliptree (Liriodendron tulipifera)	developmental stages, Liriodendron hybrids	untargeted and targeted					coloration			*						Transcriptome analysis and metabolic profiling reveal the key role of carotenoids in the petal coloration of Liriodendron tulipifera	Hao Z., Liu S., Hu L., Shi J. and Chen J.	2020	Hortic Res	7	70	32377360	PMC7193617	10.1038/s41438-020-0287-3	https://doi.org/10.1038/s41438-020-0287-3
	Typha orientalis	batches	*					bioactive-chemical quality		*						abstract only	Thrombin-based discovery strategy of bioactive-chemical quality marker combination for pollen of Typha orientalis by metabolomics coupled with chemometrics	Wang X., Chen X., Li J., Evans O. B., Wang H. et al.	2020	Phytomedicine	75	153246	32510336		10.1016/j.phymed.2020.153246	https://doi.org/10.1016/j.phymed.2020.153246
	Volvariella volvacea (mushroom)	strains, cold treatment	*					low temperature tolerance			*						The Response of Volvariella volvacea to Low-Temperature Stress Based on Metabonomics	Zhao X., Chen M., Li Z., Zhao Y., Yang H. et al.	2020	Front Microbiol	11	1787	32849404	PMC7403444	10.3389/fmicb.2020.01787	https://doi.org/10.3389/fmicb.2020.01787
	Wheat	genotypes	untargeted					drought stress	*								Metabolomics Response for Drought Stress Tolerance in Chinese Wheat Genotypes (Triticum aestivum)	Guo X., Xin Z., Yang T., Ma X., Zhang Y. et al.	2020	Plants (Basel)	9	520	32316652	PMC7238273	10.3390/plants9040520	https://doi.org/10.3390/plants9040520
	Wheat	drought treatment	*					drought response		*	*						Metabolic and physiological responses to progressive drought stress in bread wheat	Itam M., Mega R., Tadano S., Abdelrahman M., Matsunaga S. et al.	2020	Sci Rep	10	17189	33057205	PMC7560863	10.1038/s41598-020-74303-6	https://doi.org/10.1038/s41598-020-74303-6
	Wheat	accession	*					potassium deprivation			*						Multi-Omics Analyses Reveal the Molecular Mechanisms Underlying the Adaptation of Wheat (Triticum aestivum L.) to Potassium Deprivation	Zhao Y., Sun R., Liu H., Liu X., Xu K. et al.	2020	Front Plant Sci	11	588994	33123186	PMC7573229	10.3389/fpls.2020.588994	https://doi.org/10.3389/fpls.2020.588994
	Wheat	cultivars				*		drought tolerance	*								Shaping Durum Wheat for the Future: Gene Expression Analyses and Metabolites Profiling Support the Contribution of BCAT Genes to Drought Stress Response	Buffagni V., Vurro F., Janni M., Gulli M., Keller A. A. et al.	2020	Front Plant Sci	11	891	32719694	PMC7350509	10.3389/fpls.2020.00891	https://doi.org/10.3389/fpls.2020.00891
	Wheat	varieties	*	targeted			lipidomics	cold tolerance		*							Phenotyping the Chilling and Freezing Responses of Young Microspore Stage Wheat Spikes Using Targeted Metabolome and Lipidome Profiling	Cheong B. E., Onyemaobi O., Wing Ho Ho W., Biddulph T. B., Rupasinghe T. W. T. et al.	2020	Cells	9	1309	32466096	PMC7291281	10.3390/cells9051309	https://doi.org/10.3390/cells9051309
	Wheat	varieties	*	targeted			lipidomics	cold tolerance			*						Phenotyping reproductive stage chilling and frost tolerance in wheat using targeted metabolome and lipidome profiling	Cheong B. E., Ho W. W. H., Biddulph B., Wallace X., Rathjen T. et al.	2019	Metabolomics	15	144	31630279	PMC6800866	10.1007/s11306-019-1606-2	https://doi.org/10.1007/s11306-019-1606-2
	Wheat	hybrids		previous study										*			Dissecting the genetics underlying the relationship between protein content and grain yield in a large hybrid wheat population	Thorwarth P., Liu G., Ebmeyer E., Schacht J., Schachschneider R. et al.	2019	Theor Appl Genet	132	489-500	30456718		10.1007/s00122-018-3236-x	https://doi.org/10.1007/s00122-018-3236-x
	Wheat	core collection	*										*			abstract only	Association between SNP Markers and 11 Vitamin Contents in Grains of a Worldwide Bread Wheat Core Collection	Nurit E., Bordes J., Balfourier F., Paux E., Piquet A. et al.	2021	J Agric Food Chem	69	4307-4318	33784092		10.1021/acs.jafc.0c07763	https://doi.org/10.1021/acs.jafc.0c07763
	Wheat	accessions	untargeted										*				Metabolite-based genome-wide association study enables dissection of the flavonoid decoration pathway of wheat kernels	Chen J., Hu X., Shi T., Yin H., Sun D. et al.	2020	Plant Biotechnol J	18	1722-1735	31930656	PMC7336285	10.1111/pbi.13335	https://doi.org/10.1111/pbi.13335
	Wheat	recombinant inbred lines	widely-targeted									*					Metabolomics analysis and metabolite-agronomic trait associations using kernels of wheat (Triticum aestivum) recombinant inbred lines	Shi T., Zhu A., Jia J., Hu X., Chen J. et al.	2020	Plant J	103	279-292	32073701	PMC7383920	10.1111/tpj.14727	https://doi.org/10.1111/tpj.14727
	Wheat	mutant	*					anthocyanine biosynthesis			*						Overexpression of ThMYC4E Enhances Anthocyanin Biosynthesis in Common Wheat	Zhao S., Xi X., Zong Y., Li S., Li Y. et al.	2019	Int J Mol Sci	21	137	31878210	PMC6982250	10.3390/ijms21010137	https://doi.org/10.3390/ijms21010137
	Wheat	cultivars	*					insect pest resistance	*							abstract only	Differential Stem Proteomics and Metabolomics Profiles for Four Wheat Cultivars in Response to the Insect Pest Wheat Stem Sawfly	Lavergne F. D., Broeckling C. D., Brown K. J., Cockrell D. M., Haley S. D. et al.	2020	J Proteome Res	19	1037-1051	31995381		10.1021/acs.jproteome.9b00561	https://doi.org/10.1021/acs.jproteome.9b00561
	Wheat	genotypes		*				phosphorus supplementation			*						Genotypic Variation in the Root and Shoot Metabolite Profiles of Wheat (Triticum aestivum L.) Indicate Sustained, Preferential Carbon Allocation as a Potential Mechanism in Phosphorus Efficiency	Nguyen V. L., Palmer L., Roessner U. and Stangoulis J.	2019	Front Plant Sci	10	995	31447867	PMC6691131	10.3389/fpls.2019.00995	https://doi.org/10.3389/fpls.2019.00995
	Wheat	cultivars	*					pathogen resistance	*							abstract only	Comparative metabolomics of temperature sensitive resistance to wheat streak mosaic virus (WSMV) in resistant and susceptible wheat cultivars	Farahbakhsh F., Hamzehzarghani H., Massah A., Tortosa M., Yassaie M. et al.	2019	J Plant Physiol	237	30-42	31005806		10.1016/j.jplph.2019.03.011	https://doi.org/10.1016/j.jplph.2019.03.011
	Wheat	genotypes						cadmium accumulation			*					abstract only	Physiological and metabolomics responses of two wheat (Triticum aestivum L.) genotypes differing in grain cadmium accumulation	Lu M., Yu S., Lian J., Wang Q., He Z. et al.	2021	Sci Total Environ	769	145345	33736242		10.1016/j.scitotenv.2021.145345	https://doi.org/10.1016/j.scitotenv.2021.145345
	Wheat	treatment						antibiotics treatment			*					abstract only	Providing a view for toxicity mechanism of tetracycline by analysis of the connections between metabolites and biologic endpoints of wheat	Han T., Wang B., Wu Z., Dai C., Zhao J. et al.	2021	Ecotoxicol Environ Saf	212	111998	33540339		10.1016/j.ecoenv.2021.111998	https://doi.org/10.1016/j.ecoenv.2021.111998
	Wheat	genotypes, temperature treatment		*				night-time temperature tolerance			*						Carbon balance and source-sink metabolic changes in winter wheat exposed to high night-time temperature	Impa S. M., Sunoj V. S. J., Krassovskaya I., Bheemanahalli R., Obata T. et al.	2019	Plant Cell Environ	42	1233-1246	30471235		10.1111/pce.13488	https://doi.org/10.1111/pce.13488
	Woad (Isatis tinctoria L.)	extracts	*					products accumulation	*	*						abstract only	Metabolic markers for the yield of lipophilic indole alkaloids in dried woad leaves (Isatis tinctoria L.)	Nguyen T. K., Marcelo P., Gontier E. and Dauwe R.	2019	Phytochemistry	163	89-98	31035058		10.1016/j.phytochem.2019.04.006	https://doi.org/10.1016/j.phytochem.2019.04.006
	Xanthium canadense and X. sibiricum	species		*				species		*							Rapid Characterization and Discovery of Chemical Markers for Discrimination of Xanthii Fructus by Gas Chromatography Coupled to Mass Spectrometry	Kim H., Jung Y., Jeon S. H., Hwang G. S. and Ahn Y. G.	2019	Molecules	24	4079	31718038	PMC6891722	10.3390/molecules24224079	https://doi.org/10.3390/molecules24224079
	xBrassicoraphanus (Baemuchae), Brassica campestris ssp. pekinensis (Chinese cabbage), Raphanus sativus (radish)	tissues							*							abstract only	Metabolite Profiling and Comparative Analysis of Secondary Metabolites in Chinese Cabbage, Radish, and Hybrid xBrassicoraphanus	Park C. H., Park S. Y., Park Y. J., Kim J. K. and Park S. U.	2020	J Agric Food Chem	68	13711-13719	33190495		10.1021/acs.jafc.0c04897	https://doi.org/10.1021/acs.jafc.0c04897
	xBrassicoraphanus (hybrid between Brassica rapa and Raphanus sativus)	F1 hybrid		*				heterosis			*						Revealing biomass heterosis in the allodiploid xBrassicoraphanus, a hybrid between Brassica rapa and Raphanus sativus, through integrated transcriptome and metabolites analysis	Yi G., Shin H., Park H. R., Park J. E., Ahn J. H. et al.	2020	BMC Plant Biol	20	252	32493222	PMC7268423	10.1186/s12870-020-02470-9	https://doi.org/10.1186/s12870-020-02470-9
	Zanthoxylum bungeanum							stem canker resistance			*					abstract only	Integrated Transcriptome and Metabolome Analysis Revealed That Flavonoid Biosynthesis May Dominate the Resistance of Zanthoxylum bungeanum against Stem Canker	Li P., Ruan Z., Fei Z., Yan J. and Tang G.	2021	J Agric Food Chem	69	6360-6378	34043342		10.1021/acs.jafc.1c00357	https://doi.org/10.1021/acs.jafc.1c00357
	Zanthoxylum species	species	*					discrimination of species		*						abstract only	In silico annotation of discriminative markers of three Zanthoxylum species using molecular network derived annotation propagation	Lee J., da Silva R. R., Jang H. S., Kim H. W., Kwon Y. S. et al.	2019	Food Chem	295	368-376	31174771		10.1016/j.foodchem.2019.05.099	https://doi.org/10.1016/j.foodchem.2019.05.099
	Cashew	accessions	untargeted						*								Metabolomic Variability of Different Genotypes of Cashew by LC-Ms and Correlation with Near-Infrared Spectroscopy as a Tool for Fast Phenotyping	Alves Filho E., Silva L. M., Lima Y., Ribeiro P., Silva E. et al.	2019	Metabolites	9	121	31242716	PMC6630256	10.3390/metabo9060121	https://doi.org/10.3390/metabo9060121
	Coffee (Coffea canephora)	maternal half-sibs	untargeted					cup quality		*			MWAS				Metabolomic Markers for the Early Selection of Coffea canephora Plants with Desirable Cup Quality Traits	Gamboa-Becerra R., Hernandez-Hernandez M. C., Gonzalez-Rios O., Suarez-Quiroz M. L., Galvez-Ponce E. et al.	2019	Metabolites	9	214	31590271	PMC6835713	10.3390/metabo9100214	https://doi.org/10.3390/metabo9100214
	Blueberry	genotypes		*									*	*			Genomic Selection in an Outcrossing Autotetraploid Fruit Crop: Lessons From Blueberry Breeding	Ferrão L. F. V., Amadeu R. R., Benevenuto J., de Bem Oliveira I. and Munoz P. R.	2021	Journal	12	676326	34194453	PMCID	10.3389/fpls.2021.676326	https://doi.org/10.3389/fpls.2021.676326
	Mainze	transgenic lines	widely-targeted					unintended effects of transgenic lines							evaluation		Integrated proteomics and metabolomics analysis of transgenic and gene-stacked maize line seeds	Liu W., Zhao H., Miao C. and Jin W.	2021	GM Crops Food	12	361-375	34097556	PMC8189116	10.1080/21645698.2021.1934351	https://doi.org/10.1080/21645698.2021.1934351
	Rice	genetic engineering (GE) and non-GE lines	*					unintended effects							evaluation		Plant breeding involving genetic engineering does not result in unacceptable unintended effects in rice relative to conventional cross-breeding	Liu Q., Yang X., Tzin V., Peng Y., Romeis J. et al.	2020	Plant J	103	2236-2249	32593184	PMC7540705	10.1111/tpj.14895	https://doi.org/10.1111/tpj.14895
	Sorghum	varieties					direct-MS	polyphenols	*								Latent Anti-nutrients and Unintentional Breeding Consequences in Australian Sorghum bicolor Varieties	Hodges H. E., Walker H. J., Cowieson A. J., Falconer R. J. and Cameron D. D.	2021	Journal	12	625260	33732274	PMCID	10.3389/fpls.2021.625260	https://doi.org/10.3389/fpls.2021.625260
	Tea	accessions	untargeted					metabolite diversity							evaluation		Metabolite signatures of diverse Camellia sinensis tea populations	Yu X., Xiao J., Chen S., Yu Y., Ma J. et al.	2020	Nat Commun	11	5586	33149146	PMC7642434	10.1038/s41467-020-19441-1	https://doi.org/10.1038/s41467-020-19441-1
	Tomato	treatment	untargeted					biostimulant			*						Understanding the Biostimulant Action of Vegetal-Derived Protein Hydrolysates by High-Throughput Plant Phenotyping and Metabolomics: A Case Study on Tomato	Paul K., Sorrentino M., Lucini L., Rouphael Y., Cardarelli M. et al.	2019	Front Plant Sci	10	47	30800134	PMC6376207	10.3389/fpls.2019.00047	https://doi.org/10.3389/fpls.2019.00047
	Wheat	varieties, watering regimes		*				correlation to hyperspectral data							phenotyping		Assessing durum wheat ear and leaf metabolomes in the field through hyperspectral data	Vergara-Diaz O., Vatter T., Kefauver S. C., Obata T., Fernie A. R. et al.	2020	Plant J	102	615-630	31808224		10.1111/tpj.14636	https://doi.org/10.1111/tpj.14636
	Medicago polymorpha	developmental stages	*						*								The genome of Medicago polymorpha provides insights into its edibility and nutritional value as a vegetable and forage legume	Cui J., Lu Z., Wang T., Chen G., Mostafa S. et al.	2021	Hortic Res	8	47	33642569	PMC7917105	10.1038/s41438-021-00483-5	https://doi.org/10.1038/s41438-021-00483-5
	Coriander	developmental stages	*						*						association analysis		Deciphering the high-quality genome sequence of coriander that causes controversial feelings	Song X., Wang J., Li N., Yu J., Meng F. et al.	2020	Plant Biotechnol J	18	1444-1456	31799788	PMC7206992	10.1111/pbi.13310	https://doi.org/10.1111/pbi.13310
	Maize	genotypes, organs	*						*						resource (mass spectra)		Maize specialized metabolome networks reveal organ-preferential mixed glycosides	Desmet S., Saeys Y., Verstaen K., Dauwe R., Kim H. et al.	2021	Comput Struct Biotechnol J	19	1127-1144	33680356	PMC7890092	10.1016/j.csbj.2021.01.004	https://doi.org/10.1016/j.csbj.2021.01.004
	Tomato	fertilizing					DIESI-MS	fingerprinting	*								Mass Fingerprints of Tomatoes Fertilized with Different Nitrogen Sources Reveal Potential Biomarkers of Organic Farming	Garcia-Casarrubias A., Winkler R. and Tiessen A.	2019	Plant Foods Hum Nutr	74	247-254	31054112		10.1007/s11130-019-00726-w	https://doi.org/10.1007/s11130-019-00726-w
	Melon (Cucumis melo)	accessions	*	*		*	flow injection-MS		*								Comparative Metabolomics and Molecular Phylogenetics of Melon (Cucumis melo, Cucurbitaceae) Biodiversity	Moing A., Allwood J. W., Aharoni A., Baker J., Beale M. H. et al.	2020	Metabolites	10	121	32213984	PMC7143154	10.3390/metabo10030121	https://doi.org/10.3390/metabo10030121
	Pigeonpea (Cajanus cajan (L.) Millsp.)	lines, developmental stages		*				fertility transition response	*		*						Multiomics approach unravels fertility transition in a pigeonpea line for a two-line hybrid system	Pazhamala L. T., Chaturvedi P., Bajaj P., Srikanth S., Ghatak A. et al.	2020	Plant Genome	13	e20028	33016616		10.1002/tpg2.20028	https://doi.org/10.1002/tpg2.20028
	Hemerocallis citrina Borani,Gloriosa superba,Colchicum autumnale	tissues, species	*					biosynthesis	*						evaluation		The chromosome-level Hemerocallis citrina Borani genome provides new insights into the rutin biosynthesis and the lack of colchicine	Qing Z., Liu J., Yi X., Liu X., Hu G. et al.	2021	Hortic Res	8	89	33828071	PMC8027641	10.1038/s41438-021-00539-6	https://doi.org/10.1038/s41438-021-00539-6
	Tomato	varieties		*				flavor	*								Breeding Has Increased the Diversity of Cultivated Tomato in The Netherlands	Schouten H. J., Tikunov Y., Verkerke W., Finkers R., Bovy A. et al.	2019	Journal	10	1606	31921253	PMCID	10.3389/fpls.2019.01606	https://doi.org/10.3389/fpls.2019.01606
	Blueberry	genotypes		*									*				Genome-wide association of volatiles reveals candidate loci for blueberry flavor	Ferrao L. F. V., Johnson T. S., Benevenuto J., Edger P. P., Colquhoun T. A. et al.	2020	New Phytol	226	1725-1737	31999829		10.1111/nph.16459	https://doi.org/10.1111/nph.16459
	Grapevine	elicitor treatment		*				defense responses and elicitor effects		diagnostics							VOCs Are Relevant Biomarkers of Elicitor-Induced Defences in Grapevine	Lemaitre-Guillier C., Dufresne C., Chartier A., Cluzet S., Valls J. et al.	2021	Molecules	26	4258	34299533	PMC8306312	10.3390/molecules26144258	https://doi.org/10.3390/molecules26144258
	Tomato	cultivars, pathogen treatment	*					pathogen infection	*								Metabolomic Profiling of the Host Response of Tomato (Solanum lycopersicum) Following Infection by Ralstonia solanacearum	Zeiss D. R., Mhlongo M. I., Tugizimana F., Steenkamp P. A. and Dubery I. A.	2019	Int J Mol Sci	20	3945	31416118	PMC6720392	10.3390/ijms20163945	https://doi.org/10.3390/ijms20163945
	Ferula assafoetida	tissues	targeted	targeted				biosynthesis	*		*						Tissue-Specific Transcriptome Analysis Reveals Candidate Genes for Terpenoid and Phenylpropanoid Metabolism in the Medicinal Plant Ferula assafoetida	Amini H., Naghavi M. R., Shen T., Wang Y., Nasiri J. et al.	2019	G3 (Bethesda)	9	807-816	30679248	PMC6404600	10.1534/g3.118.200852	https://doi.org/10.1534/g3.118.200852
	Carrot	varieties, harvested years, cropping environment		*				phenotypic plasticity							evaluation		Multisite evaluation of phenotypic plasticity for specialized metabolites, some involved in carrot quality and disease resistance	Chevalier W., Moussa S. A., Medeiros Netto Ottoni M., Dubois-Laurent C., Huet S. et al.	2021	PLoS One	16	e0249613	33798246	PMC8018645 GF, MU, FC, and the management of some trials (LB, FC) or polyphenols quantification (GF, MU). This does not alter our adherence to PLOS ONE policies on sharing data and materials. There are no patents, products in development or marketed products associated with this research to declare.	10.1371/journal.pone.0249613	https://doi.org/10.1371/journal.pone.0249613
	Pakchoi (Brassica rapa ssp. chinensis)	cold treatment	untargeted and targeted					cold acclimation			*						Cold acclimation can specifically inhibit chlorophyll biosynthesis in young leaves of Pakchoi	Wang H., Li Z., Yuan L., Zhou H., Hou X. et al.	2021	BMC Plant Biol	21	172	33838654	PMC8035748	10.1186/s12870-021-02954-2	https://doi.org/10.1186/s12870-021-02954-2

## Sheet: Readme
	Descriptions of the table columns
	Column header	Description
	Sample	The name, scientific name, phenotype, and/or other features. TMC: Traditional Chinese medicine.
	Experimental Factor	The factors mainly examined in the study.
	Method	Type of the instrumental platform (LC-MS, GC-MS, CE-MS, NMR, and others) used in the study. The use of the platform was represented by the asterisk (*) or the text as additional information e.g. type of analysis (targeted/untargeted), type of the column, and instrument name.
	Purpose	The type of study purpose roughly categolized in metabolic profiling, marker discovery/discrmination, investigation of biological mechanism, mQTL, mGWAS, genomic/metabolomic prediction, and others. The application was represented as the asterisk (*) or the text. Notes: the factors examined in the study, e.g. pathogen resistance, domestication, and coloration. As far as possible, wording appeared …
	Reference Information	The information of the original article. When the "Sample", "Experimental Factor", "Method", and "Purpose" were judged only based on the abstract, "abstract only" was applied in the "Check Status" column. The article's website is available on the web browser by clicking the URL in the "Link" column.
